# Supplementary material for: Dynamics of alkannin/shikonin biosynthesis in response to jasmonate and salicylic acid in Lithospermum officinale
Source: Sci Rep. 2022 Oct 12;12:17093. doi: 10.1038/s41598-022-21322-0 (PMC9554848; doi:10.1038/s41598-022-21322-0)
Supplement: Supplementary file 3 — Supplementary Tables. [file 41598_2022_21322_MOESM3_ESM.xlsx]

## Sheet: S0
Supplementary Table S0: Summary of mRNA-seq in L. officinale
ID	Time	Treatment	Pre_Process (million_paired_end)	Post_Process (million_paired_end)	mapped (million)	%mapped	percent_exonic	percent_intronic	percent_intergenic	PE mapped uniquely	PE mapped discordantly uniquely	PE one mate mapped uniquely	PE multimapped	PE one mate multimapped	PE neither mate aligned
106273	4wpi	Control	26.5	25.4	21.9	91.2	82.0281	9.68665	8.28528	21564656	256455	908836	365127	35728.5	2243915
106283	4wpi	Control	27.6	26.2	22.4	91	80.4231	10.4055	9.17145	22016559	226136	1053864	395321	110228	2366677
106291	4wpi	Control	26.2	24.9	21.4	91	80.762	9.94874	9.2893	20957118	304869	863678	460159	41985	2240348
106299	4wpi	Control	27.5	26.3	22.9	91.2	80.8957	10.1723	8.93201	22405901	221675	907474	454556	38612	2.31674e+06
106277	4wpi	MeJA	32.2	31	26.8	91.1	81.1994	10.622	8.17863	26203933	239624	1105492	603195	64241	2.74371e+06
106287	4wpi	MeJA	30.4	28.7	24.7	90.5	81.6513	10.3171	8.03159	24176555	267926	988306	483223	50110.5	2728074
106295	4wpi	MeJA	32.6	30.9	26.6	90.9	81.008	10.5815	8.41055	26042343	386873	1017932	593658	56166	2800950
106303	4wpi	MeJA	31.9	30.7	26.6	91.1	81.4235	10.53	8.04649	26082580	314900	998235	543987	41334	2727686
106276	4wpi	SA	25	24	20.4	90.1	80.9513	10.2185	8.83021	19997698	224238	939306	408517	44568	2.37415e+06
106286	4wpi	SA	25	23.6	20.3	90.7	81.8621	9.62449	8.51338	19955457	199027	874046	352845	42425.5	2201959
106294	4wpi	SA	29.8	28.6	24.7	90.8	81.1984	10.4156	8.38601	24218997	199547	1002964	495282	38812	2636388
106302	4wpi	SA	25	24	20.5	90.8	82.1665	9.53381	8.29967	20121056	359354	875064	383038	32509.5	2.20935e+06
106278	6wpi	Control	27.7	26.6	22.9	91	80.6592	10.6235	8.71736	22544420	247599	990322	367907	44034.5	2.37924e+06
106288	6wpi	Control	29.6	28	24.3	91.3	81.5384	9.42584	9.03576	23772674	331248	933370	491188	43031	2.42692e+06
106296	6wpi	Control	34.1	32.5	28.3	91	81.5264	10.2762	8.19738	27827896	247840	1010558	451885	32468	2910504
106304	6wpi	Control	32.4	30.1	26.2	91.2	81.1142	10.3486	8.53719	25678004	234863	991686	473098	38836.5	2640031
106308	6wpi	MeJA	31.2	29.6	25.6	91.1	81.7237	10.4611	7.81519	25108182	324081	1029339	496184	52647	2.62988e+06
106316	6wpi	MeJA	29.8	28.2	24.4	91.3	80.8451	10.6212	8.53368	23843656	268520	1038656	509384	74532.5	2.44666e+06
106324	6wpi	MeJA	32	30.5	26.3	91.1	81.3536	10.4651	8.18131	25782248	345755	1032566	539667	44163.5	2708260
106332	6wpi	MeJA	85.6	81.6	70.5	91.1	81.2331	10.4566	8.3103	68856326	865179	2854765	1616834	180266	7.24759e+06
106307	6wpi	SA	27	25.8	22.2	90.5	80.6525	10.2759	9.07162	21776390	211251	937644	415382	45228	2.44143e+06
106315	6wpi	SA	23.2	22	18.8	90.4	81.0632	9.75627	9.18055	18418843	253795	809820	353170	33384	2119444
106323	6wpi	SA	30.3	29	24.8	90.7	81.2204	8.67381	10.1058	24316349	380966	1000975	525081	46919	2.69334e+06
106331	6wpi	SA	77.2	72.8	62.4	90.5	80.6702	10.7085	8.6213	61279631	599548	2754261	1162040	112312	6.9105e+06
106309	8wpi	Control	29.8	28.4	24.5	90.7	80.1374	10.3973	9.46534	23994396	290472	926024	480134	47301	2.64549e+06
106317	8wpi	Control	30.6	29	25.3	91.5	81.4164	9.4815	9.10205	24692788	199354	945952	630942	46301	2.46028e+06
106325	8wpi	Control	31.6	30	26	91	79.5545	10.9204	9.52516	25379419	251639	1055195	589608	61943	2.70987e+06
106333	8wpi	Control	72.1	69	59.2	90.8	80.0584	10.1955	9.74604	57822430	968550	2331391	1403512	137105	6.34442e+06
106313	8wpi	MeJA	31	29.6	25.6	91.2	81.3982	10.4651	8.13668	25107003	307452	1008175	503655	53999.5	2.59456e+06
106321	8wpi	MeJA	30.5	28.9	25	91.2	81.1631	10.3717	8.46514	24503632	278789	991637	528994	55802.5	2.53669e+06
106329	8wpi	MeJA	31.3	29.6	25.6	91.4	81.3866	10.1875	8.42596	25024609	354947	1006479	602156	66950.5	2539508
106312	8wpi	SA	30.2	28.3	24.1	90.2	80.6174	10.5465	8.83608	23742225	317816	1052532	396445	52614.5	2762596
106320	8wpi	SA	31.5	29.7	25.7	90.8	80.7859	9.56923	9.64488	25192774	251709	1011947	487407	51634.5	2.7277e+06
106328	8wpi	SA	30.5	28.8	24.9	90.6	80.8885	10.2041	8.90741	24416744	219887	996216	460412	42482.5	2713247
106330	8wpi	SA	28.2	26.9	23.1	90.3	80.5111	10.4049	9.08395	22651885	191291	976712	455028	39101.5	2.605e+06
Average			33.6314	31.9771	27.5686	90.8943	81.0596	10.1969	8.74345	27013582	318376	1120612	556544	57136.5	2908089

## Sheet: S1
Supplementary Table S1: Differeintially expressed genes (DEG) in methyl jasmonate (MeJA)
					edgeR					DESeq2
gene	swiss_prot	NCBI	Kegg	Kegg KO	logFC	logCPM	F	pvalue	padj	baseMean	log2FoldChange	lfcSE	pvalue	padj
Leryth_000001	sp|Q9ZSP6|AIR1L_ARATH Putative lipid-binding protein AIR1B OS=Arabidopsis thaliana OX=3702 GN=AIR1B PE=3 SV=1	BAB41107.1 LEDI-2 protein [Lithospermum erythrorhizon]			3.82323	4.88676	28.0155	7.95874e-06	7.00369e-05	750.174	3.56568	0.767377	9.8806e-09	9.93248e-08
Leryth_000002	sp|Q9S7I2|AIR1_ARATH Putative lipid-binding protein AIR1 OS=Arabidopsis thaliana OX=3702 GN=AIR1 PE=2 SV=1	ABD61003.1 dark inducible protein 2 [Arnebia euchroma]			6.04741	4.15512	65.178	2.73357e-09	1.08822e-07	450.466	6.13173	1.18213	1.95317e-11	3.28718e-10
Leryth_000013	sp|O82155|DOF17_ARATH Dof zinc finger protein DOF1.7 OS=Arabidopsis thaliana OX=3702 GN=DOF1.7 PE=2 SV=1	XP_021599985.1 dof zinc finger protein DOF1.4-like [Manihot esculenta]			3.21819	0.437426	64.7025	2.7646e-09	1.09741e-07	32.3261	3.13215	0.395208	7.7801e-17	3.1308e-15
Leryth_000020	sp|Q9SXB8|Y1133_ARATH G-type lectin S-receptor-like serine/threonine-protein kinase At1g11330 OS=Arabidopsis thaliana OX=3702 GN=At1g11330 PE=1 SV=3	OIT29564.1 g-type lectin s-receptor-like serinethreonine-protein kinase [Nicotiana attenuata]			-1.05746	1.7396	40.4651	3.33061e-07	5.10934e-06	83.6293	-1.03946	0.165803	6.15185e-11	9.42728e-10
Leryth_000022	sp|Q9SXA6|ENDO1_ARATH Endonuclease 1 OS=Arabidopsis thaliana OX=3702 GN=ENDO1 PE=1 SV=1	XP_027115649.1 endonuclease 1-like [Coffea arabica]			-1.11807	3.67607	11.1824	0.00208083	0.00729611	325.441	-1.00484	0.334827	0.0004144	0.00149416
Leryth_000025	sp|Q9LDR8|MY102_ARATH Transcription factor MYB102 OS=Arabidopsis thaliana OX=3702 GN=MYB102 PE=2 SV=1	XP_009801248.1 PREDICTED: protein ODORANT1-like [Nicotiana sylvestris]	MYBP; transcription factor MYB, plant	K09422	-2.02572	-1.52961	6.55682	0.0152243	0.0388373	7.1527	-1.24518	1.0756	0.0096803	0.0238874
Leryth_000036	sp|Q9XSC3|WDR44_BOVIN WD repeat-containing protein 44 OS=Bos taurus OX=9913 GN=WDR44 PE=1 SV=1	XP_022869535.1 WD repeat-containing protein 44-like [Olea europaea var. sylvestris]	WDR44, RAB11BP; WD repeat-containing protein 44	K20241	-1.30952	0.638035	14.3193	0.000617598	0.00262007	38.0541	-1.17578	0.35362	6.38134e-05	0.00027994
Leryth_000047	sp|P93394|UPP_TOBAC Uracil phosphoribosyltransferase OS=Nicotiana tabacum OX=4097 GN=UPP PE=2 SV=1	KAA8516377.1 hypothetical protein F0562_016670 [Nyssa sinensis]	upp, UPRT; uracil phosphoribosyltransferase [EC:2.4.2.9]	K00761	1.46999	2.3474	45.1479	1.17507e-07	2.21132e-06	127.618	1.40914	0.217913	8.77575e-12	1.5856e-10
Leryth_000048	sp|Q3HRQ2|GLOX_VITPS Aldehyde oxidase GLOX OS=Vitis pseudoreticulata OX=231512 GN=GLOX PE=2 SV=1	XP_009774166.1 PREDICTED: galactose oxidase [Nicotiana sylvestris]			-2.07	3.20236	113.283	3.28019e-12	6.1982e-10	234.31	-2.0435	0.189342	3.41051e-28	6.29759e-26
Leryth_000052	sp|Q03664|GSTX3_TOBAC Probable glutathione S-transferase OS=Nicotiana tabacum OX=4097 PE=2 SV=1	KAA8516356.1 hypothetical protein F0562_016649 [Nyssa sinensis]	GST, gst; glutathione S-transferase [EC:2.5.1.18]	K00799	1.12289	-0.0172075	21.1258	6.01855e-05	0.00037212	23.4304	1.04195	0.251531	6.08186e-06	3.36766e-05
Leryth_000057	sp|Q8W404|PGT2_LITER 4-hydroxybenzoate geranyltransferase 2 OS=Lithospermum erythrorhizon OX=34254 GN=PGT-2 PE=1 SV=1	QDM39194.1 4-hydroxybenzoate geranyltransferase-like protein 06 [Lithospermum erythrorhizon]	COQ2; 4-hydroxybenzoate polyprenyltransferase [EC:2.5.1.39]	K06125	2.51985	4.25834	38.8292	5.06913e-07	7.12415e-06	486.184	2.39885	0.393462	3.92275e-11	6.2338e-10
Leryth_000069	sp|O04209|CLC2_ARATH Clathrin light chain 2 OS=Arabidopsis thaliana OX=3702 GN=CLC2 PE=1 SV=1	XP_009626620.1 clathrin light chain 2-like [Nicotiana tomentosiformis]			-1.50215	5.35942	77.5405	3.73636e-10	2.22632e-08	1048.43	-1.48224	0.17119	3.86371e-19	2.13126e-17
Leryth_000079	sp|Q5NE24|NSP2_MEDTR Protein NODULATION SIGNALING PATHWAY 2 OS=Medicago truncatula OX=3880 GN=NSP2 PE=1 SV=1	XP_028077641.1 nodulation-signaling pathway 2 protein-like [Camellia sinensis]			-1.22157	1.61128	26.1471	1.31707e-05	0.000106524	76.363	-1.16915	0.239983	1.35044e-07	1.08019e-06
Leryth_000089	sp|Q9XF63|ATL3_ARATH RING-H2 finger protein ATL3 OS=Arabidopsis thaliana OX=3702 GN=ATL3 PE=2 SV=1	PIN03313.1 hypothetical protein CDL12_24171 [Handroanthus impetiginosus]			-1.93058	-0.0662098	44.2789	1.41864e-07	2.55133e-06	22.8011	-1.86493	0.301762	3.56295e-11	5.70861e-10
Leryth_000090	sp|F4HVY0|CER1_ARATH Very-long-chain aldehyde decarbonylase CER1 OS=Arabidopsis thaliana OX=3702 GN=CER1 PE=1 SV=1	XP_011085147.1 protein ECERIFERUM 1-like [Sesamum indicum]	K15404, CER1; aldehyde decarbonylase [EC:4.1.99.5]	K15404	-1.64205	-1.03798	6.60578	0.0148627	0.0380187	10.5137	-1.08497	0.735192	0.00817193	0.0206227
Leryth_000092	sp|O23066|C86A2_ARATH Cytochrome P450 86A2 OS=Arabidopsis thaliana OX=3702 GN=CYP86A2 PE=1 SV=1	XP_016464098.1 PREDICTED: cytochrome P450 86A8-like [Nicotiana tabacum]	CYP86A4S; fatty acid omega-hydroxylase [EC:1.14.-.-]	K15398	-1.61726	2.20827	14.2218	0.000646963	0.00272453	117.286	-1.45222	0.427139	5.80953e-05	0.000257678
Leryth_000096	sp|Q9XF92|BRH1_ARATH Brassinosteroid-responsive RING protein 1 OS=Arabidopsis thaliana OX=3702 GN=BRH1 PE=2 SV=1	KAB5569209.1 hypothetical protein DKX38_003002 [Salix brachista]	RHA1; RING-H2 zinc finger protein RHA1	K16281	3.77694	-0.802123	36.1111	9.35218e-07	1.16904e-05	12.5611	3.64425	0.673136	1.98549e-09	2.2823e-08
Leryth_000097	sp|P92949|FRO2_ARATH Ferric reduction oxidase 2 OS=Arabidopsis thaliana OX=3702 GN=FRO2 PE=1 SV=2	XP_016480821.1 PREDICTED: ferric reduction oxidase 2-like [Nicotiana tabacum]	E1.16.1.7; ferric-chelate reductase [EC:1.16.1.7]	K00521	-8.93913	2.96443	40.1936	3.69528e-07	5.5315e-06	197.406	-9.14265	1.22491	5.18967e-15	1.5859e-13
Leryth_000102	*				-1.8795	-1.75917	13.7355	0.000767512	0.00315326	5.73718	-1.68032	0.54037	0.000140009	0.000564948
Leryth_000109	sp|P46519|LEA14_SOYBN Desiccation protectant protein Lea14 homolog OS=Glycine max OX=3847 PE=2 SV=1	PIN20182.1 hypothetical protein CDL12_07144 [Handroanthus impetiginosus]			-1.36643	2.52307	23.3396	3.04547e-05	0.000212436	144.888	-1.28533	0.285188	5.46502e-07	3.86126e-06
Leryth_000126	sp|Q9FL62|WRK30_ARATH Probable WRKY transcription factor 30 OS=Arabidopsis thaliana OX=3702 GN=WRKY30 PE=1 SV=1	XP_030966941.1 probable WRKY transcription factor 53 [Quercus lobata]			-1.59817	3.26578	49.8495	4.46476e-08	1.01881e-06	244.175	-1.5594	0.22638	1.68204e-13	4.05872e-12
Leryth_000129	sp|Q9LMU1|EGY3_ARATH Probable zinc metallopeptidase EGY3, chloroplastic OS=Arabidopsis thaliana OX=3702 GN=EGY3 PE=1 SV=1	CAA3024516.1 probable zinc metallopeptidase EGY3, chloroplastic [Olea europaea subsp. europaea]			3.7769	-0.615939	73.1836	6.86667e-10	3.61522e-08	14.5436	3.72389	0.440226	2.48728e-18	1.23218e-16
Leryth_000138	sp|Q9LFQ3|SNL2_ARATH Paired amphipathic helix protein Sin3-like 2 OS=Arabidopsis thaliana OX=3702 GN=SNL2 PE=1 SV=2	XP_009760331.1 PREDICTED: paired amphipathic helix protein Sin3-like 2 isoform X4 [Nicotiana sylvestris]	SIN3A; paired amphipathic helix protein Sin3a	K11644	-3.24661	-1.12165	23.4564	2.91967e-05	0.000205479	10.2847	-3.03931	0.720455	5.02783e-07	3.57565e-06
Leryth_000143	sp|Q9M015|Y5161_ARATH Uncharacterized protein At5g01610 OS=Arabidopsis thaliana OX=3702 GN=At5g01610 PE=1 SV=1	XP_011009434.1 PREDICTED: uncharacterized protein At5g01610-like [Populus euphratica]			-1.35251	2.31466	62.466	4.07458e-09	1.48119e-07	125.412	-1.32841	0.171097	1.04961e-15	3.54905e-14
Leryth_000151	sp|O82256|COL13_ARATH Zinc finger protein CONSTANS-LIKE 13 OS=Arabidopsis thaliana OX=3702 GN=COL13 PE=1 SV=1	XP_006359430.1 PREDICTED: zinc finger protein CONSTANS-LIKE 13 [Solanum tuberosum]			-1.40838	1.48376	49.4706	4.74896e-08	1.07038e-06	69.6069	-1.38674	0.202413	7.50074e-13	1.63833e-11
Leryth_000173	sp|Q84P24|4CLL6_ARATH 4-coumarate--CoA ligase-like 6 OS=Arabidopsis thaliana OX=3702 GN=4CLL6 PE=1 SV=2	AGW27199.1 4-coumarate:coenzyme A ligase 9, partial [Salvia miltiorrhiza]	4CL; 4-coumarate--CoA ligase [EC:6.2.1.12]	K01904	1.9851	5.69877	18.7649	0.000131812	0.000715991	1325.24	1.78743	0.449136	3.76285e-06	2.17904e-05
Leryth_000176	*				-2.44397	6.01487	29.359	5.50253e-06	5.10608e-05	1652.94	-2.34096	0.42565	2.69835e-09	3.02559e-08
Leryth_000177	sp|D5VGV3|RUTD_CAUST Putative aminoacrylate hydrolase RutD OS=Caulobacter segnis (strain ATCC 21756 / DSM 7131 / JCM 7823 / NBRC 15250 / LMG 17158 / TK0059) OX=509190 GN=rutD PE=3 SV=1	XP_006350528.1 PREDICTED: putative aminoacrylate hydrolase RutD [Solanum tuberosum]			1.21695	2.18603	28.642	6.51281e-06	5.89293e-05	114.298	1.14155	0.231175	1.3016e-07	1.04465e-06
Leryth_000190	*	KAA8519435.1 hypothetical protein F0562_013690 [Nyssa sinensis]			1.07759	4.28461	78.0788	3.23304e-10	2.02252e-08	495.15	1.04512	0.124961	9.75779e-18	4.43375e-16
Leryth_000197	sp|Q40746|NIP11_ORYSJ Aquaporin NIP1-1 OS=Oryza sativa subsp. japonica OX=39947 GN=NIP1-1 PE=2 SV=1	XP_012849365.1 PREDICTED: aquaporin NIP1-1-like [Erythranthe guttata]	NIP; aquaporin NIP	K09874	-1.39602	1.5801	20.9464	6.37223e-05	0.000390053	75.1055	-1.30128	0.308581	2.45944e-06	1.49228e-05
Leryth_000213	sp|P52855|RLA1_MAIZE 60S acidic ribosomal protein P1 OS=Zea mays OX=4577 GN=RPP1A PE=1 SV=1	XP_022886929.1 60S acidic ribosomal protein P1-like [Olea europaea var. sylvestris]	RP-LP1, RPLP1; large subunit ribosomal protein LP1	K02942	2.58978	2.70468	18.5328	0.000142411	0.00076541	163.862	2.33016	0.597423	4.5733e-06	2.59752e-05
Leryth_000224	*	XP_019246995.1 PREDICTED: pollen-specific leucine-rich repeat extensin-like protein 1 [Nicotiana attenuata]			-1.95555	4.25833	40.2791	3.62351e-07	5.45067e-06	486.902	-1.87939	0.298943	1.26067e-11	2.22076e-10
Leryth_000225	sp|Q56WD3|UN931_ARATH UNC93-like protein 1 OS=Arabidopsis thaliana OX=3702 GN=At1g18000 PE=2 SV=2	XP_016564188.1 PREDICTED: UNC93-like protein 1 [Capsicum annuum]			1.5716	0.464342	20.6686	6.9639e-05	0.000420027	33.1618	1.43782	0.350479	4.36144e-06	2.49241e-05
Leryth_000229	sp|Q9SCK2|LSU3_ARATH Protein RESPONSE TO LOW SULFUR 3 OS=Arabidopsis thaliana OX=3702 GN=LSU3 PE=4 SV=1	XP_024991336.1 protein RESPONSE TO LOW SULFUR 3-like [Cynara cardunculus var. scolymus]			-3.16879	6.54973	43.0733	1.93392e-07	3.26918e-06	2393.93	-3.07421	0.435534	8.18774e-15	2.44468e-13
Leryth_000230	sp|Q9C7F2|AB14B_ARATH ABC transporter B family member 14 OS=Arabidopsis thaliana OX=3702 GN=ABCB14 PE=3 SV=1	XP_028116094.1 LOW QUALITY PROTEIN: ABC transporter B family member 19-like [Camellia sinensis]	ABCB1, CD243; ATP-binding cassette, subfamily B (MDR/TAP), member 1 [EC:7.6.2.2]	K05658	-9.78806	5.87935	68.8208	1.49136e-09	6.84585e-08	1506.03	-9.708	0.780116	1.06757e-36	4.79226e-34
Leryth_000232	sp|Q9M1Q9|AB21B_ARATH ABC transporter B family member 21 OS=Arabidopsis thaliana OX=3702 GN=ABCB21 PE=1 SV=2	TMW86336.1 hypothetical protein EJD97_021527, partial [Solanum chilense]	ABCB1, CD243; ATP-binding cassette, subfamily B (MDR/TAP), member 1 [EC:7.6.2.2]	K05658	-9.74934	1.32533	33.9531	6.44943e-06	5.84709e-05	63.0442	-12.1903	3.42413	5.32191e-15	1.6225e-13
Leryth_000252	sp|A0A059TC02|CCR1_PETHY Cinnamoyl-CoA reductase 1 OS=Petunia hybrida OX=4102 GN=CCR1 PE=1 SV=1	KAF3432646.1 hypothetical protein FNV43_RR23748 [Rhamnella rubrinervis]			-1.3064	3.64574	31.945	2.7474e-06	2.88415e-05	318.527	-1.26394	0.232385	7.41286e-09	7.60147e-08
Leryth_000269	sp|Q93XM6|TGA9_ARATH Transcription factor TGA9 OS=Arabidopsis thaliana OX=3702 GN=TGA9 PE=1 SV=1	XP_027083672.1 transcription factor TGA9-like isoform X3 [Coffea arabica]	TGA; transcription factor TGA	K14431	-1.03835	6.87209	34.5769	1.39957e-06	1.64025e-05	2992.42	-1.01606	0.177846	2.83882e-09	3.16839e-08
Leryth_000270	*	GFQ02961.1 hypothetical protein PHJA_002439900 [Phtheirospermum japonicum]			-2.13683	3.82279	53.1339	2.42109e-08	6.24818e-07	360.03	-2.079	0.282765	1.22957e-14	3.60104e-13
Leryth_000277	sp|Q93ZB9|FACR3_ARATH Fatty acyl-CoA reductase 3 OS=Arabidopsis thaliana OX=3702 GN=FAR3 PE=1 SV=1	XP_016475813.1 PREDICTED: alcohol-forming fatty acyl-CoA reductase-like, partial [Nicotiana tabacum]	FAR; alcohol-forming fatty acyl-CoA reductase [EC:1.2.1.84]	K13356	-2.04414	-0.903807	10.5854	0.00263047	0.00890749	12.443	-1.6845	0.675129	0.000683286	0.00232793
Leryth_000278	sp|Q93ZB9|FACR3_ARATH Fatty acyl-CoA reductase 3 OS=Arabidopsis thaliana OX=3702 GN=FAR3 PE=1 SV=1	CAA2984850.1 alcohol-forming fatty acyl- reductase-like [Olea europaea subsp. europaea]	FAR; alcohol-forming fatty acyl-CoA reductase [EC:1.2.1.84]	K13356	-1.72777	1.75422	13.4635	0.000858429	0.00344683	85.553	-1.53224	0.471458	7.38721e-05	0.000318697
Leryth_000297	sp|Q8W1D5|CIPKP_ARATH CBL-interacting serine/threonine-protein kinase 25 OS=Arabidopsis thaliana OX=3702 GN=CIPK25 PE=2 SV=1	XP_009594906.1 CBL-interacting serine/threonine-protein kinase 5-like [Nicotiana tomentosiformis]			-4.86223	-1.18782	39.9699	3.73339e-07	5.5704e-06	9.53822	-4.93789	0.845921	4.02014e-10	5.22036e-09
Leryth_000299	sp|Q9LRR4|R13L1_ARATH Putative disease resistance RPP13-like protein 1 OS=Arabidopsis thaliana OX=3702 GN=RPPL1 PE=3 SV=1	XP_027065532.1 putative disease resistance protein RGA3 [Coffea arabica]			-1.01781	4.34765	84.3778	1.28698e-10	1.01253e-08	518.771	-1.01703	0.11367	8.12009e-20	4.98619e-18
Leryth_000303	*	XP_018632299.1 uncharacterized protein LOC104113771 isoform X2 [Nicotiana tomentosiformis]			-1.07715	2.60792	22.0248	4.53525e-05	0.000294882	154.497	-1.02017	0.232214	1.88279e-06	1.16953e-05
Leryth_000312	*	CAN69364.1 hypothetical protein VITISV_006045 [Vitis vinifera]			1.15237	-1.34659	13.2114	0.000935445	0.00370898	8.02222	1.03658	0.317185	0.000181902	0.000714651
Leryth_000334	sp|Q9FJD6|RBOHH_ARATH Putative respiratory burst oxidase homolog protein H OS=Arabidopsis thaliana OX=3702 GN=RBOHH PE=3 SV=1	XP_016480024.1 PREDICTED: putative respiratory burst oxidase homolog protein H isoform X2 [Nicotiana tabacum]			-2.03892	3.41116	13.5619	0.000827222	0.00334455	270.12	-1.79599	0.553185	2.84367e-05	0.000135849
Leryth_000346	sp|P48620|FAD3C_SESIN Omega-3 fatty acid desaturase, chloroplastic OS=Sesamum indicum OX=4182 GN=FAD7 PE=2 SV=1	QGQ76723.1 delta-15-desaturase [Buglossoides arvensis]	FAD3, FAD7, FAD8, desB; acyl-lipid omega-3 desaturase [EC:1.14.19.25 1.14.19.35 1.14.19.36]	K10257	2.60622	1.24812	33.0831	2.04198e-06	2.24418e-05	58.5616	2.46706	0.446495	1.98919e-09	2.28555e-08
Leryth_000352	sp|A0A1C9CX66|CYC2_CAMAC (S)-8-oxocitronellyl enol synthase CYC2 OS=Camptotheca acuminata OX=16922 GN=CYC2 PE=1 SV=1	XP_008221108.1 PREDICTED: iridoid synthase [Prunus mume]			1.52164	3.8032	22.6967	3.75746e-05	0.000251726	353.386	1.40192	0.324798	1.58276e-06	1.00118e-05
Leryth_000355	sp|Q9S7L2|MYB98_ARATH Transcription factor MYB98 OS=Arabidopsis thaliana OX=3702 GN=MYB98 PE=2 SV=1	KAE9461019.1 hypothetical protein C3L33_07076, partial [Rhododendron williamsianum]	MYBP; transcription factor MYB, plant	K09422	-2.65308	-1.37973	21.8812	4.74333e-05	0.00030596	7.73715	-2.53552	0.589819	8.66301e-07	5.8463e-06
Leryth_000365	sp|Q9M390|PTR1_ARATH Protein NRT1/ PTR FAMILY 8.1 OS=Arabidopsis thaliana OX=3702 GN=NPF8.1 PE=1 SV=1	XP_012839623.1 PREDICTED: protein NRT1/ PTR FAMILY 8.2-like isoform X2 [Erythranthe guttata]	SLC15A3_4, PHT; solute carrier family 15 (peptide/histidine transporter), member 3/4	K14638	-1.39854	7.71871	60.8106	5.55535e-09	1.89445e-07	5379.06	-1.37324	0.177042	1.04513e-15	3.53849e-14
Leryth_000368	sp|Q9LXU9|IRKI_ARATH IRK-interacting protein OS=Arabidopsis thaliana OX=3702 GN=IRKI PE=1 SV=1	XP_022856409.1 IRK-interacting protein isoform X1 [Olea europaea var. sylvestris]			2.83155	-1.07427	47.7025	6.83767e-08	1.43124e-06	10.0657	2.75763	0.422942	4.43149e-12	8.50245e-11
Leryth_000374	sp|Q02527|MGAT3_RAT Beta-1,4-mannosyl-glycoprotein 4-beta-N-acetylglucosaminyltransferase OS=Rattus norvegicus OX=10116 GN=Mgat3 PE=1 SV=2	XP_004231841.1 uncharacterized protein LOC101260885 isoform X1 [Solanum lycopersicum]	MGAT3; beta-1,4-mannosyl-glycoprotein beta-1,4-N-acetylglucosaminyltransferase [EC:2.4.1.144]	K00737	-1.93239	5.2906	46.1226	1.00109e-07	1.93268e-06	999.547	-1.87766	0.275691	7.88879e-13	1.7159e-11
Leryth_000376	sp|Q8VZV7|PMT9_ARATH Probable methyltransferase PMT9 OS=Arabidopsis thaliana OX=3702 GN=At5g14430 PE=2 SV=1	KAF2308425.1 hypothetical protein GH714_009569 [Hevea brasiliensis]			-2.4154	-1.74626	11.5817	0.00176144	0.00633072	6.13153	-2.05752	0.823321	0.000677282	0.00230868
Leryth_000390	sp|Q9FKS8|LHT1_ARATH Lysine histidine transporter 1 OS=Arabidopsis thaliana OX=3702 GN=LHT1 PE=1 SV=1	XP_022869817.1 lysine histidine transporter 1-like [Olea europaea var. sylvestris]			-1.60066	-1.20882	8.09769	0.00755675	0.0216598	9.41826	-1.21873	0.616491	0.00374715	0.0104713
Leryth_000413	sp|Q9FGH9|E70B1_ARATH Exocyst complex component EXO70B1 OS=Arabidopsis thaliana OX=3702 GN=EXO70B1 PE=1 SV=1	PIN20757.1 Exocyst component protein [Handroanthus impetiginosus]	EXOC7, EXO70; exocyst complex component 7	K07195	-3.56507	1.08716	104.322	9.39905e-12	1.31625e-09	52.6896	-3.53846	0.337337	3.28559e-28	6.15012e-26
Leryth_000427	sp|Q9M644|LEP_ARATH Ethylene-responsive transcription factor LEP OS=Arabidopsis thaliana OX=3702 GN=LEP PE=2 SV=1	XP_031276682.1 ethylene-responsive transcription factor LEP-like [Pistacia vera]	EREBP; EREBP-like factor	K09286	3.81101	1.53424	227.142	2.30609e-16	4.71788e-13	71.5682	3.78455	0.239823	2.08044e-57	4.16664e-54
Leryth_000429	sp|Q6NLW5|XRI1_ARATH Protein XRI1 OS=Arabidopsis thaliana OX=3702 GN=XRI1 PE=1 SV=2	KAA8529909.1 hypothetical protein F0562_034487 [Nyssa sinensis]			-1.13679	2.95205	31.6667	2.88495e-06	3.0034e-05	196.212	-1.09928	0.204808	1.33727e-08	1.31237e-07
Leryth_000430	*	XP_004297801.1 PREDICTED: protein XRI1 [Fragaria vesca subsp. vesca]			-1.76027	0.323675	52.3954	2.6438e-08	6.69148e-07	30.0552	-1.72996	0.243692	8.90668e-14	2.24269e-12
Leryth_000440	sp|Q9FMY1|C86B1_ARATH Cytochrome P450 86B1 OS=Arabidopsis thaliana OX=3702 GN=CYP86B1 PE=2 SV=1	XP_027154173.1 cytochrome P450 86B1-like [Coffea eugenioides]	CYP86B1; fatty acid omega-hydroxylase [EC:1.14.-.-]	K15402	-1.75589	2.3657	19.9581	8.909e-05	0.000517544	131.074	-1.61997	0.387543	2.11088e-06	1.29773e-05
Leryth_000442	sp|A0A178VBJ0|APSR1_ARATH Protein ALTERED PHOSPHATE STARVATION RESPONSE 1 OS=Arabidopsis thaliana OX=3702 GN=APSR1 PE=2 SV=1	XP_006355367.1 PREDICTED: uncharacterized protein LOC102592600 [Solanum tuberosum]			1.06317	2.78176	46.2381	9.30579e-08	1.81948e-06	173.324	1.0139	0.157466	1.70747e-11	2.92471e-10
Leryth_000454	*	XP_022870260.1 uncharacterized protein LOC111389566 [Olea europaea var. sylvestris]			-1.8274	-1.36426	12.5039	0.00122707	0.00466607	8.204	-1.631	0.525822	0.000141808	0.000571534
Leryth_000473	sp|Q9C7U7|MYB20_ARATH Transcription factor MYB20 OS=Arabidopsis thaliana OX=3702 GN=MYB20 PE=2 SV=1	XP_022728015.1 protein ODORANT1-like [Durio zibethinus]	MYBP; transcription factor MYB, plant	K09422	1.49296	1.31446	18.7844	0.000128948	0.000703327	61.3773	1.3627	0.337361	5.81554e-06	3.23879e-05
Leryth_000478	sp|Q8W496|PTC52_ARATH Protochlorophyllide-dependent translocon component 52, chloroplastic OS=Arabidopsis thaliana OX=3702 GN=PTC52 PE=2 SV=1	XP_011089144.1 protochlorophyllide-dependent translocon component 52, chloroplastic [Sesamum indicum]			-1.34782	5.50467	51.5893	3.27531e-08	7.91237e-07	1159.37	-1.32323	0.188714	3.27908e-13	7.54855e-12
Leryth_000502	sp|O23553|BAM3_ARATH Beta-amylase 3, chloroplastic OS=Arabidopsis thaliana OX=3702 GN=BAM3 PE=1 SV=3	XP_027081320.1 beta-amylase 3, chloroplastic [Coffea arabica]	E3.2.1.2; beta-amylase [EC:3.2.1.2]	K01177	2.46242	4.60972	86.3719	1.06468e-10	8.79416e-09	620.357	2.40368	0.258939	1.06032e-21	8.34034e-20
Leryth_000518	sp|P14009|14KD_DAUCA 14 kDa proline-rich protein DC2.15 OS=Daucus carota OX=4039 PE=2 SV=1	XP_023551381.1 14 kDa proline-rich protein DC2.15-like [Cucurbita pepo subsp. pepo]			2.20608	-1.39544	21.7715	4.9091e-05	0.000314739	7.64241	2.05608	0.466066	7.90895e-07	5.39333e-06
Leryth_000525	sp|Q6DBP4|PAE8_ARATH Pectin acetylesterase 8 OS=Arabidopsis thaliana OX=3702 GN=PAE8 PE=2 SV=1	XP_027183351.1 pectin acetylesterase 8-like [Coffea eugenioides]	NOTUM; O-palmitoleoyl-L-serine hydrolase [EC:3.1.1.98]	K19882	-1.24341	8.15446	84.457	1.27258e-10	1.00651e-08	7284.11	-1.23255	0.135806	1.68644e-20	1.12011e-18
Leryth_000543	*	PIN15930.1 hypothetical protein CDL12_11422 [Handroanthus impetiginosus]			-3.32488	0.529656	65.7337	2.31894e-09	9.54687e-08	35.5449	-3.26688	0.399807	2.98106e-18	1.45346e-16
Leryth_000583	sp|Q7G9P4|ALDO3_ARATH Abscisic-aldehyde oxidase OS=Arabidopsis thaliana OX=3702 GN=AAO3 PE=1 SV=1	XP_011080521.1 indole-3-acetaldehyde oxidase [Sesamum indicum]	AAO3; abscisic-aldehyde oxidase [EC:1.2.3.14]	K09842	-1.6171	4.13192	77.9069	3.43726e-10	2.11094e-08	446.241	-1.59408	0.182087	1.75562e-19	1.01127e-17
Leryth_000588	sp|Q94JU2|WTR18_ARATH WAT1-related protein At3g28050 OS=Arabidopsis thaliana OX=3702 GN=At3g28050 PE=2 SV=1	XP_022881797.1 WAT1-related protein At3g28050-like [Olea europaea var. sylvestris]			-2.11698	1.39356	19.9763	8.85663e-05	0.000514985	65.2593	-1.94791	0.463828	1.48471e-06	9.45716e-06
Leryth_000599	sp|Q9SAV3|ODBB1_ARATH 2-oxoisovalerate dehydrogenase subunit beta 1, mitochondrial OS=Arabidopsis thaliana OX=3702 GN=BCDH BETA1 PE=2 SV=1	KAF5735682.1 2-oxoisovalerate dehydrogenase subunit beta 1 mitochondrial-like [Tripterygium wilfordii]	BCKDHB, bkdA2; 2-oxoisovalerate dehydrogenase E1 component beta subunit [EC:1.2.4.4]	K00167	1.30433	5.78922	145.798	1.16412e-13	5.35264e-11	1408.18	1.28171	0.111044	1.49936e-31	4.15292e-29
Leryth_000601	*	GER47433.1 DNA-binding storekeeper protein-relatedtranscriptional regulator, partial [Striga asiatica]			-1.06309	1.58902	34.8947	1.26318e-06	1.50859e-05	75.3924	-1.03719	0.183293	2.8498e-09	3.17762e-08
Leryth_000607	sp|I1JNS6|GIP1_SOYBN Probable aspartic proteinase GIP1 OS=Glycine max OX=3847 GN=GIP1 PE=1 SV=2	XP_009625778.1 probable aspartic proteinase GIP1 [Nicotiana tomentosiformis]			-1.81474	2.71086	118.332	1.86465e-12	4.01891e-10	165.953	-1.80291	0.157887	3.79166e-31	9.77421e-29
Leryth_000635	sp|Q8L4N1|PHO34_ARATH Universal stress protein PHOS34 OS=Arabidopsis thaliana OX=3702 GN=PHOS34 PE=1 SV=1	XP_011082474.1 universal stress protein PHOS34 [Sesamum indicum]			-1.26372	3.0441	34.7505	1.30949e-06	1.55649e-05	209.055	-1.22173	0.216745	9.34591e-10	1.13919e-08
Leryth_000641	sp|Q3YMR2|NLTP2_SOLCI Non-specific lipid-transfer protein 2 OS=Solanum chilense OX=4083 PE=3 SV=1	AAL27855.1 lipid transfer protein precursor [Davidia involucrata]			1.92858	0.751708	6.6244	0.0147805	0.03784	41.5801	1.35819	0.818261	0.0042757	0.0117379
Leryth_000646	sp|A0A2J6KL39|NLTP_LACSA Non-specific lipid-transfer protein Lac s 1 OS=Lactuca sativa OX=4236 GN=LSAT_1X82001 PE=1 SV=1	XP_031264631.1 non-specific lipid-transfer protein 3-like [Pistacia vera]			2.03021	1.8883	6.39922	0.0164194	0.0413451	93.1555	1.35236	0.926205	0.00464037	0.0125929
Leryth_000667	sp|Q8GWP3|COPT6_ARATH Copper transporter 6 OS=Arabidopsis thaliana OX=3702 GN=COPT6 PE=2 SV=1	XP_015085029.1 copper transporter 6-like [Solanum pennellii]	SLC31A1, CTR1; solute carrier family 31 (copper transporter), member 1	K14686	1.77305	1.01391	22.6006	3.79333e-05	0.000253636	49.5929	1.63401	0.378321	1.04017e-06	6.8981e-06
Leryth_000669	sp|Q8VZ59|YUC6_ARATH Indole-3-pyruvate monooxygenase YUCCA6 OS=Arabidopsis thaliana OX=3702 GN=YUC6 PE=1 SV=1	XP_009782408.1 PREDICTED: indole-3-pyruvate monooxygenase YUCCA6-like [Nicotiana sylvestris]	YUCCA; indole-3-pyruvate monooxygenase [EC:1.14.13.168]	K11816	-2.67856	-2.74075	14.5632	0.000564519	0.00243191	1.97969	-2.45701	0.976192	0.000521654	0.00183092
Leryth_000697	sp|Q9S851|NAC31_ARATH Protein CUP-SHAPED COTYLEDON 3 OS=Arabidopsis thaliana OX=3702 GN=NAC031 PE=1 SV=1	XP_021600113.1 protein CUP-SHAPED COTYLEDON 3-like isoform X1 [Manihot esculenta]			5.01976	1.42235	117.207	2.23606e-12	4.67338e-10	65.5609	4.98711	0.442253	5.45122e-32	1.66974e-29
Leryth_000708	sp|P23901|ALDR_HORVU Aldose reductase OS=Hordeum vulgare OX=4513 PE=1 SV=1	XP_011095083.1 aldose reductase [Sesamum indicum]	AKR1A1, adh; alcohol dehydrogenase (NADP+) [EC:1.1.1.2]	K00002	1.93006	1.89562	56.6075	1.17816e-08	3.50248e-07	92.6014	1.86339	0.25045	8.93604e-15	2.662e-13
Leryth_000713	sp|Q681X4|ZAT5_ARATH Zinc finger protein ZAT5 OS=Arabidopsis thaliana OX=3702 GN=ZAT5 PE=2 SV=1	XP_002274374.1 PREDICTED: zinc finger protein ZAT5 [Vitis vinifera]			-2.08773	1.8018	53.3653	2.18699e-08	5.73495e-07	87.6045	-2.03321	0.279409	1.66415e-14	4.78233e-13
Leryth_000716	sp|P93046|XTH31_ARATH Xyloglucan endotransglucosylase/hydrolase protein 31 OS=Arabidopsis thaliana OX=3702 GN=XTH31 PE=1 SV=2	CAA3022957.1 xyloglucan endotransglucosylase hydrolase 31-like [Olea europaea subsp. europaea]	E2.4.1.207; xyloglucan:xyloglucosyl transferase [EC:2.4.1.207]	K08235	-3.39899	4.53265	74.1263	6.41289e-10	3.43444e-08	589.966	-3.34788	0.355651	2.1432e-22	1.87249e-20
Leryth_000717	sp|Q9SJL9|XTH32_ARATH Probable xyloglucan endotransglucosylase/hydrolase protein 32 OS=Arabidopsis thaliana OX=3702 GN=XTH32 PE=2 SV=1	XP_022853099.1 probable xyloglucan endotransglucosylase/hydrolase protein 32 [Olea europaea var. sylvestris]	E2.4.1.207; xyloglucan:xyloglucosyl transferase [EC:2.4.1.207]	K08235	-3.51394	3.51286	65.7799	2.46927e-09	1.00327e-07	290.086	-3.45028	0.390193	2.36472e-20	1.54693e-18
Leryth_000718	sp|Q9FKL2|MYB36_ARATH Transcription factor MYB36 OS=Arabidopsis thaliana OX=3702 GN=MYB36 PE=1 SV=1	XP_027063157.1 transcription factor RAX2-like [Coffea arabica]	MYBP; transcription factor MYB, plant	K09422	-1.37717	4.07682	26.245	1.31203e-05	0.000106178	430.054	-1.3033	0.268396	1.13734e-07	9.24215e-07
Leryth_000729	sp|Q9LXH0|NRT26_ARATH High affinity nitrate transporter 2.6 OS=Arabidopsis thaliana OX=3702 GN=NRT2.6 PE=1 SV=1	XP_009796419.1 PREDICTED: high affinity nitrate transporter 2.4-like [Nicotiana sylvestris]	NRT, narK, nrtP, nasA; MFS transporter, NNP family, nitrate/nitrite transporter	K02575	3.95515	1.4939	30.7241	3.81426e-06	3.77702e-05	70.0245	3.46135	0.706632	8.05414e-09	8.20734e-08
Leryth_000751	sp|Q8LBW3|LBD12_ARATH LOB domain-containing protein 12 OS=Arabidopsis thaliana OX=3702 GN=LBD12 PE=1 SV=2	XP_016576852.1 PREDICTED: LOB domain-containing protein 12-like [Capsicum annuum]			1.61185	3.4821	87.8945	7.86331e-11	7.11256e-09	282.408	1.56855	0.172074	5.11745e-21	3.68061e-19
Leryth_000754	sp|O80341|EF102_ARATH Ethylene-responsive transcription factor 5 OS=Arabidopsis thaliana OX=3702 GN=ERF5 PE=2 SV=1	XP_028112382.1 ethylene-responsive transcription factor 5-like [Camellia sinensis]	EREBP; EREBP-like factor	K09286	-5.19068	-0.909572	71.3292	9.21916e-10	4.64121e-08	11.9551	-5.28368	0.704785	2.06332e-15	6.69831e-14
Leryth_000756	sp|O80341|EF102_ARATH Ethylene-responsive transcription factor 5 OS=Arabidopsis thaliana OX=3702 GN=ERF5 PE=2 SV=1	KAA8526031.1 hypothetical protein F0562_007869 [Nyssa sinensis]	EREBP; EREBP-like factor	K09286	-3.67786	0.832268	27.3623	9.5532e-06	8.14191e-05	44.6902	-3.49919	0.653692	2.74759e-09	3.07683e-08
Leryth_000765	sp|P17840|SLSG3_BRAOL S-locus-specific glycoprotein S13 OS=Brassica oleracea OX=3712 GN=SLSG PE=2 SV=2	XP_018723198.1 PREDICTED: S-locus-specific glycoprotein S13-like isoform X1 [Eucalyptus grandis]			-1.2119	4.55801	44.6761	1.34578e-07	2.45877e-06	600.819	-1.18008	0.183279	1.65048e-11	2.84018e-10
Leryth_000769	*	KAA8550749.1 hypothetical protein F0562_002433 [Nyssa sinensis]			1.30251	2.85222	50.2876	4.02364e-08	9.37534e-07	181.985	1.2568	0.184097	1.20299e-12	2.55264e-11
Leryth_000784	sp|P78524|DEN2B_HUMAN DENN domain-containing protein 2B OS=Homo sapiens OX=9606 GN=DENND2B PE=1 SV=3	PSR86401.1 DENN domain-containing protein [Actinidia chinensis var. chinensis]			1.38491	1.78343	29.8943	4.62572e-06	4.44339e-05	85.7656	1.30595	0.252106	2.58766e-08	2.38486e-07
Leryth_000788	*	PRQ34810.1 putative Zinc finger, FYVE/PHD-type [Rosa chinensis]			-1.85409	-1.56503	10.6989	0.00251154	0.00856153	7.06908	-1.60475	0.588151	0.000454232	0.00162138
Leryth_000794	*	XP_027162416.1 uncharacterized protein LOC113762954 [Coffea eugenioides]			-1.1668	0.831367	27.1479	9.89262e-06	8.3885e-05	43.6147	-1.11284	0.227436	1.31027e-07	1.05032e-06
Leryth_000797	sp|Q9SV72|EPFL9_ARATH EPIDERMAL PATTERNING FACTOR-like protein 9 OS=Arabidopsis thaliana OX=3702 GN=EPFL9 PE=1 SV=1	KAA8550552.1 hypothetical protein F0562_002236 [Nyssa sinensis]			-1.83251	-2.38919	7.03155	0.0122062	0.0323324	3.15162	-1.17271	0.898671	0.0106273	0.0258736
Leryth_000813	sp|Q7XB14|HGGT_HORVU Homogentisate geranylgeranyltransferase OS=Hordeum vulgare OX=4513 GN=HGGT PE=1 SV=1	KAA8525549.1 hypothetical protein F0562_007398 [Nyssa sinensis]	HPT, HGGT, ubiA; homogentisate phytyltransferase / homogentisate geranylgeranyltransferase [EC:2.5.1.115 2.5.1.116]	K09833	1.45698	-1.86253	9.33161	0.00443155	0.0138222	5.14842	1.24906	0.466781	0.000759078	0.00255011
Leryth_000821	*	XP_019231276.1 PREDICTED: uncharacterized protein LOC109212120 [Nicotiana attenuata]			-2.19105	4.16714	20.4411	7.62373e-05	0.000453772	458.528	-2.03235	0.459534	6.5056e-07	4.53129e-06
Leryth_000823	*				3.19991	2.32794	59.5806	7.26455e-09	2.36897e-07	124.965	3.11523	0.408953	6.33288e-17	2.6089e-15
Leryth_000824	sp|Q8VYU3|GCH1_SOLLC GTP cyclohydrolase 1 OS=Solanum lycopersicum OX=4081 GN=GCH1 PE=1 SV=1	XP_027092993.1 GTP cyclohydrolase 1 [Coffea arabica]	GCH1, folE; GTP cyclohydrolase IA [EC:3.5.4.16]	K01495	3.06924	5.42325	64.8082	2.91071e-09	1.14064e-07	1089.32	2.98013	0.364429	8.33769e-19	4.37661e-17
Leryth_000825	sp|Q9SDN0|DNJ20_ARATH Chaperone protein dnaJ 20, chloroplastic OS=Arabidopsis thaliana OX=3702 GN=ATJ20 PE=1 SV=2	CAA3002176.1 Hypothetical predicted protein [Olea europaea subsp. europaea]			1.91106	4.6878	19.0316	0.000120654	0.000663863	656.351	1.71602	0.434574	4.53354e-06	2.57607e-05
Leryth_000832	sp|Q9SFT7|PBL26_ARATH Probable serine/threonine-protein kinase PBL26 OS=Arabidopsis thaliana OX=3702 GN=PBL26 PE=2 SV=1	XP_021907535.1 probable serine/threonine-protein kinase PBL26 [Carica papaya]			-3.55899	0.610027	18.7074	0.000134356	0.000728213	37.6341	-3.30521	0.868115	6.02241e-07	4.22413e-06
Leryth_000850	*	XP_015083602.1 uncharacterized protein LOC107026970 [Solanum pennellii]			1.33815	0.288945	42.4067	2.14486e-07	3.55389e-06	29.196	1.29209	0.203801	2.76584e-11	4.52334e-10
Leryth_000854	*				-2.62086	-2.57775	12.533	0.00121336	0.00462093	2.56248	-2.35166	0.94341	0.000391545	0.00141962
Leryth_000862	*				2.05501	-2.12871	16.0453	0.000330661	0.00155035	3.96634	1.87196	0.526311	2.99838e-05	0.00014243
Leryth_000864	sp|Q58VT1|PUN1_CAPFR Acyltransferase Pun1 OS=Capsicum frutescens OX=4073 GN=PUN1 PE=3 SV=1	KAA8522080.1 hypothetical protein F0562_012606 [Nyssa sinensis]			1.21947	2.89749	15.9357	0.000348023	0.0016161	187.729	1.09315	0.310387	5.88344e-05	0.000260557
Leryth_000886	sp|Q42580|PER21_ARATH Peroxidase 21 OS=Arabidopsis thaliana OX=3702 GN=PER21 PE=1 SV=1	XP_017244454.1 PREDICTED: peroxidase 21 [Daucus carota subsp. sativus]	E1.11.1.7; peroxidase [EC:1.11.1.7]	K00430	-1.27757	10.1289	23.2933	3.08922e-05	0.00021489	28612.6	-1.20325	0.260942	4.2478e-07	3.06918e-06
Leryth_000894	*	PIN08733.1 hypothetical protein CDL12_18697 [Handroanthus impetiginosus]			1.69812	-2.29248	14.4635	0.000585604	0.00250747	3.1849	1.5478	0.463099	8.35951e-05	0.00035575
Leryth_000914	sp|Q3UDW8|HGNAT_MOUSE Heparan-alpha-glucosaminide N-acetyltransferase OS=Mus musculus OX=10090 GN=Hgsnat PE=1 SV=2	GFY93308.1 heparan-alpha-glucosaminide N-acetyltransferase-like protein [Actinidia rufa]	HGSNAT; heparan-alpha-glucosaminide N-acetyltransferase [EC:2.3.1.78]	K10532	-1.85022	2.29505	48.5612	5.7224e-08	1.247e-06	123.377	-1.80156	0.261257	1.53058e-13	3.72781e-12
Leryth_000917	sp|Q8L817|ATCA7_ARATH Alpha carbonic anhydrase 7 OS=Arabidopsis thaliana OX=3702 GN=ACA7 PE=2 SV=1	PIN21462.1 Carbonic anhydrase [Handroanthus impetiginosus]	cah; carbonic anhydrase [EC:4.2.1.1]	K01674	-2.40412	3.57513	14.8565	0.000512698	0.00224228	304.811	-2.14995	0.58493	8.39536e-06	4.51242e-05
Leryth_000927	sp|Q1G3Q4|RITF1_ARATH Protein RGF1 INDUCIBLE TRANSCRIPTION FACTOR 1 OS=Arabidopsis thaliana OX=3702 GN=RITF1 PE=1 SV=1	KAA8518664.1 hypothetical protein F0562_016138 [Nyssa sinensis]			-1.67862	1.48459	29.6694	4.91626e-06	4.66884e-05	69.5566	-1.60088	0.308193	1.4434e-08	1.40225e-07
Leryth_000929	sp|A0FKE6|TD1_SOLLC Threonine dehydratase 1 biosynthetic, chloroplastic OS=Solanum lycopersicum OX=4081 GN=TD1 PE=1 SV=1	XP_022863151.1 threonine dehydratase biosynthetic, chloroplastic [Olea europaea var. sylvestris]	E4.3.1.19, ilvA, tdcB; threonine dehydratase [EC:4.3.1.19]	K01754	1.59967	4.69626	171.897	1.21085e-14	9.27915e-12	658.933	1.57482	0.12478	1.88807e-37	9.83156e-35
Leryth_000933	sp|Q9LZR0|ATB51_ARATH Putative homeobox-leucine zipper protein ATHB-51 OS=Arabidopsis thaliana OX=3702 GN=ATHB-51 PE=2 SV=2	XP_022888702.1 putative homeobox-leucine zipper protein ATHB-51 [Olea europaea var. sylvestris]			2.13164	-0.034948	53.9347	1.95854e-08	5.26629e-07	23.0387	2.07009	0.291961	1.00399e-13	2.50621e-12
Leryth_000946	sp|Q9LZS0|PTL_ARATH Trihelix transcription factor PTL OS=Arabidopsis thaliana OX=3702 GN=PTL PE=1 SV=1	XP_022848358.1 trihelix transcription factor PTL-like [Olea europaea var. sylvestris]			2.27348	3.17054	15.5661	0.000396951	0.00180476	226.964	2.00465	0.589139	2.16535e-05	0.000106388
Leryth_000947	sp|Q9SD53|Y3720_ARATH UPF0481 protein At3g47200 OS=Arabidopsis thaliana OX=3702 GN=At3g47200 PE=2 SV=1	XP_011101493.1 UPF0481 protein At3g47200 [Sesamum indicum]			-1.56225	3.03218	57.9552	9.17162e-09	2.8753e-07	207.954	-1.53296	0.207654	1.60599e-14	4.63565e-13
Leryth_000948	*	KAA8518612.1 hypothetical protein F0562_016086 [Nyssa sinensis]			1.33494	1.78673	27.967	7.85604e-06	6.92879e-05	85.8074	1.24985	0.252649	9.75809e-08	8.03739e-07
Leryth_000950	sp|Q9SJR5|GRF3_ARATH Growth-regulating factor 3 OS=Arabidopsis thaliana OX=3702 GN=GRF3 PE=1 SV=1	XP_022888684.1 growth-regulating factor 3-like isoform X1 [Olea europaea var. sylvestris]			1.69567	2.65923	56.1702	1.27894e-08	3.71015e-07	159.055	1.63392	0.227122	5.07768e-14	1.34901e-12
Leryth_000954	sp|Q9ZUX1|C94C1_ARATH Cytochrome P450 94C1 OS=Arabidopsis thaliana OX=3702 GN=CYP94C1 PE=1 SV=1	XP_019225792.1 PREDICTED: cytochrome P450 94C1-like [Nicotiana attenuata]	CYP94C1; 12-hydroxyjasmonoyl-L-amino acid 12-hydroxylase / fatty acid hydroxylase [EC:1.14.14.49]	K20624	6.5649	4.05386	166.356	2.22892e-14	1.46408e-11	420.006	6.6684	0.476095	3.30018e-50	4.29617e-47
Leryth_000956	sp|Q9LXI8|ZPR3_ARATH Protein LITTLE ZIPPER 3 OS=Arabidopsis thaliana OX=3702 GN=ZPR3 PE=1 SV=1	KAF5954010.1 hypothetical protein HYC85_006866 [Camellia sinensis]			1.1298	0.746075	19.0245	0.00011905	0.000656213	40.5893	1.03805	0.258862	1.02606e-05	5.42314e-05
Leryth_000965	sp|P26792|INV1_DAUCA Beta-fructofuranosidase, insoluble isoenzyme 1 OS=Daucus carota OX=4039 GN=INV1 PE=1 SV=1	PSS15913.1 Beta-fructofuranosidase, insoluble isoenzyme 1 like [Actinidia chinensis var. chinensis]	INV, sacA; beta-fructofuranosidase [EC:3.2.1.26]	K01193	1.49364	2.68231	21.1792	6.02368e-05	0.00037227	161.188	1.37231	0.330157	2.36329e-06	1.43999e-05
Leryth_000979	sp|Q9SRM9|ALMT8_ARATH Aluminum-activated malate transporter 8 OS=Arabidopsis thaliana OX=3702 GN=ALMT8 PE=3 SV=1	CAA2966392.1 aluminum-activated malate transporter 8-like [Olea europaea subsp. europaea]			-1.57405	4.81167	10.1575	0.00315579	0.0103855	714.677	-1.34191	0.48975	0.000354987	0.00129992
Leryth_000981	sp|Q84TG3|PUB23_ARATH E3 ubiquitin-protein ligase PUB23 OS=Arabidopsis thaliana OX=3702 GN=PUB23 PE=1 SV=1	XP_031283700.1 E3 ubiquitin-protein ligase PUB23 [Pistacia vera]			3.13704	-1.29857	48.3463	5.98201e-08	1.29234e-06	8.29375	3.03593	0.42762	4.77671e-14	1.27555e-12
Leryth_000982	sp|Q84TG3|PUB23_ARATH E3 ubiquitin-protein ligase PUB23 OS=Arabidopsis thaliana OX=3702 GN=PUB23 PE=1 SV=1	OMO82575.1 hypothetical protein CCACVL1_11888 [Corchorus capsularis]			3.6995	2.389	63.3753	3.72109e-09	1.39291e-07	131.355	3.61645	0.443148	7.82467e-19	4.12395e-17
Leryth_000983	sp|Q9SVC5|DOF35_ARATH Dof zinc finger protein DOF3.5 OS=Arabidopsis thaliana OX=3702 GN=DOF3.5 PE=3 SV=1	TEY74527.1 hypothetical protein Saspl_037663 [Salvia splendens]			1.47312	-2.52721	5.98187	0.0199479	0.0484695	2.59161	1.04064	0.707473	0.0149402	0.0347461
Leryth_001034	sp|Q9LVD8|CAP7_ARATH Putative clathrin assembly protein At5g57200 OS=Arabidopsis thaliana OX=3702 GN=At5g57200 PE=3 SV=1	XP_027069895.1 putative clathrin assembly protein At5g57200 [Coffea arabica]	PICALM; phosphatidylinositol-binding clathrin assembly protein	K20044	-2.40119	0.552654	30.0726	4.41262e-06	4.26992e-05	35.9111	-2.27936	0.423839	3.28556e-09	3.62009e-08
Leryth_001044	sp|F4K956|A70_ARATH Pathogen-associated molecular patterns-induced protein A70 OS=Arabidopsis thaliana OX=3702 GN=A70 PE=1 SV=1	XP_011093736.1 LOW QUALITY PROTEIN: uncharacterized protein LOC105173623 [Sesamum indicum]			-1.60451	6.65749	140.36	1.94519e-13	6.96935e-11	2579.1	-1.59646	0.134891	2.78242e-33	9.78959e-31
Leryth_001053	*	KAF5941181.1 hypothetical protein HYC85_022348 [Camellia sinensis]			1.26216	0.401189	33.498	1.79643e-06	2.01684e-05	31.6591	1.18821	0.213929	4.47716e-09	4.80492e-08
Leryth_001054	sp|Q93YN8|RMR41_ARATH Remorin 4.1 OS=Arabidopsis thaliana OX=3702 GN=REM4.1 PE=1 SV=1	XP_028106915.1 remorin 4.1-like [Camellia sinensis]			-1.86151	2.96645	32.1194	2.64504e-06	2.79156e-05	198.454	-1.78236	0.32105	2.01097e-09	2.3065e-08
Leryth_001062	sp|Q52MZ2|TGA10_TOBAC bZIP transcription factor TGA10 OS=Nicotiana tabacum OX=4097 GN=TGA10 PE=1 SV=1	EEF29978.1 Transcription factor HBP-1b(c1), putative [Ricinus communis]	TGA; transcription factor TGA	K14431	-1.6646	3.86947	38.6343	5.30599e-07	7.38556e-06	372.195	-1.60374	0.26383	8.32167e-11	1.24305e-09
Leryth_001072	sp|Q9M2P8|VQ25_ARATH VQ motif-containing protein 25 OS=Arabidopsis thaliana OX=3702 GN=VQ25 PE=3 SV=1	XP_019155082.1 PREDICTED: VQ motif-containing protein 25 isoform X1 [Ipomoea nil]			-3.44911	0.979516	30.8057	3.73264e-06	3.70493e-05	49.0454	-3.30279	0.596458	1.72038e-10	2.40817e-09
Leryth_001073	sp|O81221|ACT_GOSHI Actin OS=Gossypium hirsutum OX=3635 PE=3 SV=1	XP_010553283.1 PREDICTED: actin [Tarenaya hassleriana]	ACTF; actin, other eukaryote	K10355	-1.95416	4.69076	25.319	1.71505e-05	0.000132238	657.985	-1.83791	0.378692	2.27202e-08	2.12251e-07
Leryth_001084	sp|Q9M817|PTR6_ARATH Protein NRT1/ PTR FAMILY 1.2 OS=Arabidopsis thaliana OX=3702 GN=NPF1.2 PE=1 SV=1	XP_027071534.1 protein NRT1/ PTR FAMILY 1.1-like [Coffea arabica]			-4.25315	0.913869	22.8847	3.54735e-05	0.000239805	47.3859	-3.90054	0.836956	1.11495e-07	9.0772e-07
Leryth_001085	sp|Q84X40|SPER1_ARATH Protein SPEAR1 OS=Arabidopsis thaliana OX=3702 GN=SPEAR1 PE=1 SV=1	XP_021597971.1 protein SPEAR3 [Manihot esculenta]			-2.80622	0.405169	46.6803	8.4735e-08	1.70136e-06	32.1779	-2.72792	0.402815	5.78125e-13	1.2865e-11
Leryth_001086	sp|Q9SVV2|XTH26_ARATH Probable xyloglucan endotransglucosylase/hydrolase protein 26 OS=Arabidopsis thaliana OX=3702 GN=XTH26 PE=2 SV=1	XP_004252059.2 probable xyloglucan endotransglucosylase/hydrolase protein 26 [Solanum lycopersicum]	E2.4.1.207; xyloglucan:xyloglucosyl transferase [EC:2.4.1.207]	K08235	-3.40651	2.52123	23.0974	3.32453e-05	0.000227651	145.257	-3.15826	0.708491	2.83948e-08	2.60129e-07
Leryth_001087	sp|Q9SBQ8|KGLT_PETHY Kaempferol 3-O-beta-D-galactosyltransferase OS=Petunia hybrida OX=4102 PE=1 SV=1	BBC62118.1 glucosyltransferase 24 [Nemophila menziesii]	BZ1; anthocyanidin 3-O-glucosyltransferase [EC:2.4.1.115]	K12930	-1.98191	3.00061	18.5916	0.000139644	0.000753106	203.325	-1.83172	0.444993	2.21064e-06	1.3549e-05
Leryth_001089	sp|Q53HY2|NINJA_TOBAC Ninja-family protein mc410 OS=Nicotiana tabacum OX=4097 GN=MC410 PE=2 SV=1	PHU15384.1 Ninja-family protein [Capsicum chinense]			-1.87909	-1.24161	19.5719	9.93798e-05	0.000564831	8.73819	-1.77359	0.448899	4.80968e-06	2.72051e-05
Leryth_001118	sp|Q9LF24|LNG1_ARATH Protein LONGIFOLIA 1 OS=Arabidopsis thaliana OX=3702 GN=LNG1 PE=1 SV=1	KAA8547905.1 hypothetical protein F0562_004334 [Nyssa sinensis]			1.10179	4.40821	21.9078	4.795e-05	0.000308932	538.994	1.02461	0.237541	2.93963e-06	1.747e-05
Leryth_001126	sp|P36401|E13H_TOBAC Glucan endo-1,3-beta-glucosidase, acidic isoform PR-Q' OS=Nicotiana tabacum OX=4097 PE=1 SV=1	CAA3022398.1 glucan endo-1,3-beta-glucosidase, acidic-like [Olea europaea subsp. europaea]			-3.5947	8.60039	25.9425	1.43129e-05	0.00011363	9949.14	-3.39362	0.63491	2.65933e-09	2.9857e-08
Leryth_001131	sp|Q9ZSK5|ZOG_PHALU Zeatin O-glucosyltransferase OS=Phaseolus lunatus OX=3884 GN=ZOG1 PE=2 SV=1	BBC62103.1 glucosyltransferase 2 [Nemophila menziesii]	CISZOG; cis-zeatin O-glucosyltransferase [EC:2.4.1.215]	K13495	-2.00875	3.23062	51.3316	3.4222e-08	8.20258e-07	239	-1.95206	0.274465	4.97894e-14	1.32412e-12
Leryth_001132	sp|P56725|ZOX_PHAVU Zeatin O-xylosyltransferase OS=Phaseolus vulgaris OX=3885 GN=ZOX1 PE=2 SV=1	BBC62106.1 glucosyltransferase 5 [Nemophila menziesii]	CISZOG; cis-zeatin O-glucosyltransferase [EC:2.4.1.215]	K13495	-1.71045	5.13471	22.9075	3.52269e-05	0.000238488	898.512	-1.59869	0.350308	3.74571e-07	2.74096e-06
Leryth_001181	sp|Q9SR40|LAC7_ARATH Laccase-7 OS=Arabidopsis thaliana OX=3702 GN=LAC7 PE=2 SV=1	XP_009787131.1 PREDICTED: laccase-7-like [Nicotiana sylvestris]	E1.10.3.2; laccase [EC:1.10.3.2]	K05909	-1.41604	3.49472	23.8723	2.63082e-05	0.000187883	286.404	-1.34003	0.290451	3.2869e-07	2.4298e-06
Leryth_001183	sp|Q9SII6|PIX13_ARATH Probable serine/threonine-protein kinase PIX13 OS=Arabidopsis thaliana OX=3702 GN=PIX13 PE=1 SV=2	PSS08235.1 Serine/threonine-protein kinase [Actinidia chinensis var. chinensis]			-1.20817	3.87105	63.9368	3.15401e-09	1.21696e-07	372.672	-1.19142	0.15414	1.63743e-15	5.4033e-14
Leryth_001184	sp|Q84VZ1|FHY1C_ARATH Flavin mononucleotide hydrolase 1, chloroplatic OS=Arabidopsis thaliana OX=3702 GN=FHY1 PE=1 SV=1	XP_030970769.1 flavin mononucleotide hydrolase 1, chloroplatic isoform X1 [Quercus lobata]	FHY1; FMN hydrolase / 5-amino-6-(5-phospho-D-ribitylamino)uracil phosphatase [EC:3.1.3.102 3.1.3.104]	K20860	-1.10694	4.41361	42.0452	2.37389e-07	3.86377e-06	542.8	-1.0785	0.173144	7.96317e-11	1.19155e-09
Leryth_001192	sp|Q9SUH5|AUG8_ARATH AUGMIN subunit 8 OS=Arabidopsis thaliana OX=3702 GN=AUG8 PE=1 SV=1	XP_006343618.1 PREDICTED: AUGMIN subunit 8 [Solanum tuberosum]			1.3242	0.581846	43.7543	1.59119e-07	2.78362e-06	36.0862	1.2811	0.188744	1.68391e-12	3.47129e-11
Leryth_001194	sp|Q9ZUI0|Y2241_ARATH Putative leucine-rich repeat receptor-like serine/threonine-protein kinase At2g24130 OS=Arabidopsis thaliana OX=3702 GN=At2g24130 PE=3 SV=1	XP_011069651.1 putative leucine-rich repeat receptor-like serine/threonine-protein kinase At2g24130 isoform X1 [Sesamum indicum]			-2.96317	0.578465	13.6385	0.000803792	0.0032668	37.4319	-2.58286	0.747592	1.66948e-05	8.42541e-05
Leryth_001210	sp|Q40374|PR1_MEDTR Pathogenesis-related protein PR-1 OS=Medicago truncatula OX=3880 GN=PR-1 PE=2 SV=1	PIN03862.1 Defense-related protein containing SCP domain [Handroanthus impetiginosus]			-1.87059	-1.74447	11.0697	0.0021615	0.00754187	5.52712	-1.60796	0.60456	0.000444497	0.00159297
Leryth_001223	sp|Q6Z4N4|40G3_ORYSJ Ricin B-like lectin R40G3 OS=Oryza sativa subsp. japonica OX=39947 GN=R40G3 PE=2 SV=1	KAA8519063.1 hypothetical protein F0562_016163 [Nyssa sinensis]			1.41985	6.66433	124.974	9.12407e-13	2.41859e-10	2585.15	1.38505	0.131156	2.16404e-27	3.68255e-25
Leryth_001224	sp|Q945P1|EULS3_ARATH Ricin B-like lectin EULS3 OS=Arabidopsis thaliana OX=3702 GN=EULS3 PE=1 SV=1	XP_012843038.1 PREDICTED: uncharacterized protein LOC105963200 [Erythranthe guttata]			-1.85892	5.18895	85.2419	1.2465e-10	9.91018e-09	931.107	-1.83204	0.198998	2.24552e-21	1.68972e-19
Leryth_001252	sp|P93749|Y2197_ARATH Probable protein kinase At2g41970 OS=Arabidopsis thaliana OX=3702 GN=At2g41970 PE=2 SV=1	XP_009594543.1 probable protein kinase At2g41970 [Nicotiana tomentosiformis]			-2.24895	1.90714	18.0611	0.000166863	0.000871527	94.2032	-2.0646	0.526344	1.26458e-06	8.19427e-06
Leryth_001257	sp|Q9FG35|TBR_ARATH Protein trichome birefringence OS=Arabidopsis thaliana OX=3702 GN=TBR PE=1 SV=1	GER25929.1 hypothetical protein STAS_01543 [Striga asiatica]			-1.34044	3.96373	47.5789	7.19543e-08	1.49479e-06	397.087	-1.30375	0.194758	2.38357e-12	4.78478e-11
Leryth_001266	*				-1.83121	5.15983	26.0966	1.36919e-05	0.000109966	911.137	-1.71556	0.350261	2.22813e-08	2.08675e-07
Leryth_001269	sp|O22588|TIP32_ARATH Probable aquaporin TIP3-2 OS=Arabidopsis thaliana OX=3702 GN=TIP3-2 PE=2 SV=1	XP_011072095.1 probable aquaporin TIP3-2 [Sesamum indicum]	TIP; aquaporin TIP	K09873	1.39274	-2.05911	9.34295	0.00441031	0.0137638	4.18943	1.13535	0.508073	0.00287613	0.00830463
Leryth_001271	sp|Q50EK6|C72B1_PINTA Abietadienol/abietadienal oxidase OS=Pinus taeda OX=3352 GN=CYP720B1 PE=1 SV=1	XP_027125270.1 abietadienol/abietadienal oxidase [Coffea arabica]			1.7481	2.62491	29.6545	5.05573e-06	4.76846e-05	154.977	1.64385	0.32181	1.77869e-08	1.70069e-07
Leryth_001275	sp|Q56Y74|MORC6_ARATH Protein MICRORCHIDIA 6 OS=Arabidopsis thaliana OX=3702 GN=MORC6 PE=1 SV=1	XP_011071897.1 protein MICRORCHIDIA 6 [Sesamum indicum]			2.61827	1.29862	57.1226	1.07013e-08	3.25141e-07	60.3384	2.53147	0.339639	4.78981e-15	1.47408e-13
Leryth_001285	sp|Q9FGS8|C2GR2_ARATH C2 and GRAM domain-containing protein At5g50170 OS=Arabidopsis thaliana OX=3702 GN=At5g50170 PE=2 SV=1	XP_019266570.1 PREDICTED: C2 and GRAM domain-containing protein At5g50170 isoform X2 [Nicotiana attenuata]			1.16886	-1.03873	16.313	0.000300816	0.00143431	10.3832	1.06539	0.301579	6.7171e-05	0.000293138
Leryth_001308	sp|Q8GYP6|PPR49_ARATH Pentatricopeptide repeat-containing protein At1g18900 OS=Arabidopsis thaliana OX=3702 GN=At1g18900 PE=2 SV=1	XP_015879483.2 pentatricopeptide repeat-containing protein At1g74750-like [Ziziphus jujuba]			-2.04615	-1.63701	11.1689	0.00207702	0.00728648	6.23776	-1.70189	0.672229	0.000602598	0.0020797
Leryth_001310	sp|Q9LS40|ASPG1_ARATH Protein ASPARTIC PROTEASE IN GUARD CELL 1 OS=Arabidopsis thaliana OX=3702 GN=ASPG1 PE=1 SV=1	PHT47189.1 Protein ASPARTIC PROTEASE IN GUARD CELL 1 [Capsicum baccatum]	APF2; aspartyl protease family protein [EC:3.4.23.-]	K22683	-1.98498	4.40151	83.6823	1.55343e-10	1.15515e-08	539.05	-1.95719	0.212954	3.33925e-21	2.47694e-19
Leryth_001313	*	XP_034672742.1 uncharacterized protein LOC117904307 isoform X4 [Vitis riparia]			-1.34526	2.02487	23.36	3.00639e-05	0.000210402	102.191	-1.2705	0.279595	6.70492e-07	4.6614e-06
Leryth_001315	*	XP_027102347.1 uncharacterized protein LOC113723464 [Coffea arabica]			-1.51151	3.38712	34.053	1.60714e-06	1.84086e-05	265.513	-1.46286	0.258061	9.76661e-10	1.18437e-08
Leryth_001318	*	XP_009792073.1 PREDICTED: uncharacterized protein LOC104239200 [Nicotiana sylvestris]			-2.49272	4.22599	13.419	0.000872943	0.00349786	476.452	-2.14015	0.726725	4.10446e-05	0.000189039
Leryth_001320	sp|Q9C907|GDPD5_ARATH Glycerophosphodiester phosphodiesterase GDPD5 OS=Arabidopsis thaliana OX=3702 GN=GDPD5 PE=2 SV=1	PIN00032.1 Glycerophosphoryl diester phosphodiesterase [Handroanthus impetiginosus]	E3.1.4.46, glpQ, ugpQ; glycerophosphoryl diester phosphodiesterase [EC:3.1.4.46]	K01126	-1.12318	8.25354	36.6711	8.18571e-07	1.05281e-05	7802.07	-1.09052	0.186254	8.37048e-10	1.03091e-08
Leryth_001325	sp|Q9SGA8|U83A1_ARATH UDP-glycosyltransferase 83A1 OS=Arabidopsis thaliana OX=3702 GN=UGT83A1 PE=2 SV=1	CBI15142.3 unnamed protein product, partial [Vitis vinifera]			-1.38597	3.81705	78.1267	3.20982e-10	2.01714e-08	358.903	-1.37004	0.157828	5.49714e-19	2.96322e-17
Leryth_001327	*	XP_021286105.1 transcription factor PIF7 [Herrania umbratica]			1.91523	-2.61343	8.0362	0.00776488	0.0221643	2.2882	1.35425	0.88714	0.00914673	0.0227432
Leryth_001331	sp|D3UAG0|U71K1_MALDO UDP-glycosyltransferase 71K1 OS=Malus domestica OX=3750 GN=UGT71K1 PE=1 SV=1	BBC62109.1 glucosyltransferase 9 [Nemophila menziesii]			1.72468	1.78177	19.7856	9.37039e-05	0.000538564	85.6113	1.56129	0.393554	4.74432e-06	2.6847e-05
Leryth_001346	sp|P42849|UMEC_ARMRU Umecyanin OS=Armoracia rusticana OX=3704 PE=1 SV=1	XP_027067935.1 classical arabinogalactan protein 9-like [Coffea arabica]			-1.77678	7.19385	97.6393	2.27772e-11	2.61824e-09	3742.25	-1.77639	0.177745	3.49405e-24	3.83845e-22
Leryth_001357	sp|P42620|YQJG_ECOLI Glutathionyl-hydroquinone reductase YqjG OS=Escherichia coli (strain K12) OX=83333 GN=yqjG PE=1 SV=1	RVX07176.1 Glutathionyl-hydroquinone reductase YqjG [Vitis vinifera]	ECM4, yqjG; glutathionyl-hydroquinone reductase [EC:1.8.5.7]	K07393	1.40314	6.43124	19.2053	0.000113935	0.000631806	2201.58	1.27487	0.322138	6.86838e-06	3.76553e-05
Leryth_001381	sp|O82345|BAG6_ARATH BAG family molecular chaperone regulator 6 OS=Arabidopsis thaliana OX=3702 GN=BAG6 PE=1 SV=1	PHU09549.1 hypothetical protein BC332_21409 [Capsicum chinense]			-1.10763	7.67875	31.2871	3.24685e-06	3.30288e-05	5239.02	-1.0698	0.199339	1.07712e-08	1.07626e-07
Leryth_001394	sp|Q84WN3|SWT17_ARATH Bidirectional sugar transporter SWEET17 OS=Arabidopsis thaliana OX=3702 GN=SWEET17 PE=1 SV=2	XP_027107795.1 bidirectional sugar transporter SWEET17-like [Coffea arabica]	SLC50A, SWEET; solute carrier family 50 (sugar transporter)	K15382	-1.93209	2.13713	23.7936	2.69296e-05	0.000191774	111.503	-1.82472	0.389191	1.38387e-07	1.10387e-06
Leryth_001400	*	XP_019229372.1 PREDICTED: uncharacterized protein LOC109210414 [Nicotiana attenuata]			-3.15526	-2.38443	13.1162	0.000969931	0.0038292	2.85648	-2.79068	1.33005	0.00192366	0.00582716
Leryth_001406	*	KAA8536756.1 hypothetical protein F0562_029234 [Nyssa sinensis]			2.14324	1.7184	31.6759	2.93315e-06	3.04668e-05	81.4538	2.0152	0.38229	1.02702e-08	1.03122e-07
Leryth_001410	*	XP_004300077.1 PREDICTED: uncharacterized protein LOC101307015 [Fragaria vesca subsp. vesca]			-2.07489	3.11969	9.53609	0.00408785	0.0128886	220.684	-1.69832	0.732935	0.000706992	0.00239553
Leryth_001420	sp|Q9XGI7|NAS_SOLLC Nicotianamine synthase OS=Solanum lycopersicum OX=4081 GN=CHLN PE=2 SV=1	XP_027114834.1 nicotianamine synthase-like [Coffea arabica]	E2.5.1.43; nicotianamine synthase [EC:2.5.1.43]	K05953	-4.00182	5.62098	20.7504	6.90565e-05	0.000417351	1253.43	-3.66819	0.82442	1.60833e-07	1.26738e-06
Leryth_001423	*	CDP15174.1 unnamed protein product [Coffea canephora]			-3.49208	1.5247	41.4322	2.7881e-07	4.3853e-06	72.0961	-3.41696	0.503666	7.57597e-14	1.9338e-12
Leryth_001443	sp|Q43729|PER57_ARATH Peroxidase 57 OS=Arabidopsis thaliana OX=3702 GN=PER57 PE=1 SV=1	CAA2998030.1 peroxidase 44-like [Olea europaea subsp. europaea]	E1.11.1.7; peroxidase [EC:1.11.1.7]	K00430	-1.78249	4.9381	10.2112	0.00308674	0.0101972	780.706	-1.4872	0.563805	0.000270309	0.00101775
Leryth_001446	sp|Q9C6U1|MYB83_ARATH Transcription factor MYB83 OS=Arabidopsis thaliana OX=3702 GN=MYB83 PE=2 SV=1	XP_022895948.1 transcription factor MYB83-like [Olea europaea var. sylvestris]	MYBP; transcription factor MYB, plant	K09422	1.62174	0.560727	42.6887	2.01402e-07	3.37563e-06	35.3639	1.5392	0.250621	5.18074e-11	8.03849e-10
Leryth_001454	sp|A5JTQ3|XYL2_MEDSV Beta-xylosidase/alpha-L-arabinofuranosidase 2 OS=Medicago sativa subsp. varia OX=36902 GN=Xyl2 PE=2 SV=1	XP_022854104.1 beta-xylosidase/alpha-L-arabinofuranosidase 2-like isoform X2 [Olea europaea var. sylvestris]	XYL4; xylan 1,4-beta-xylosidase [EC:3.2.1.37]	K15920	-1.16672	6.76614	22.6333	3.83123e-05	0.000255675	2777.9	-1.10174	0.244129	8.24699e-07	5.59746e-06
Leryth_001460	sp|Q9M2C0|VITH4_ARATH Vacuolar iron transporter homolog 4 OS=Arabidopsis thaliana OX=3702 GN=At3g43660 PE=2 SV=1	XP_015166094.1 PREDICTED: vacuolar iron transporter homolog 4-like [Solanum tuberosum]	VIT; vacuolar iron transporter family protein	K22736	-2.42482	3.87678	27.0557	1.04156e-05	8.75251e-05	373.996	-2.325	0.447083	1.13061e-08	1.12483e-07
Leryth_001468	sp|Q949H3|CHI1_HEVBR Inactive chitinase-like protein 1 OS=Hevea brasiliensis OX=3981 GN=CHI-L1 PE=1 SV=2	Q949H3.2 RecName: Full=Inactive chitinase-like protein 1; Short=HbCLP1; AltName: Allergen=Hev b 11; Flags: Precursor [Hevea brasiliensis]	CHIB; basic endochitinase B [EC:3.2.1.14]	K20547	4.05788	7.06613	19.6934	9.7094e-05	0.000554697	3404.65	3.69405	0.877493	1.13082e-06	7.42326e-06
Leryth_001478	sp|Q0WVD6|ANM3_ARATH Probable protein arginine N-methyltransferase 3 OS=Arabidopsis thaliana OX=3702 GN=PRMT3 PE=2 SV=1	XP_019231706.1 PREDICTED: probable protein arginine N-methyltransferase 3 [Nicotiana attenuata]	PRMT3; type I protein arginine methyltransferase [EC:2.1.1.319]	K11436	1.14499	4.64709	111.353	4.09184e-12	7.42668e-10	636.921	1.12148	0.110328	6.42566e-25	7.92883e-23
Leryth_001479	*				3.34375	-2.97796	27.5793	8.75796e-06	7.57888e-05	1.35029	3.30646	1.01023	1.32236e-05	6.82301e-05
Leryth_001480	sp|Q9T003|ASMT_ARATH Acetylserotonin O-methyltransferase OS=Arabidopsis thaliana OX=3702 GN=ASMT PE=1 SV=1	KAA8535956.1 hypothetical protein F0562_028434 [Nyssa sinensis]	ASMT; acetylserotonin O-methyltransferase, plant [EC:2.1.1.4]	K22588	4.26793	1.22823	65.5915	2.53085e-09	1.02527e-07	57.6499	4.16953	0.493974	1.92593e-18	9.68019e-17
Leryth_001481	sp|O22227|MIZ1_ARATH Protein MIZU-KUSSEI 1 OS=Arabidopsis thaliana OX=3702 GN=MIZ1 PE=1 SV=1	XP_011078690.1 protein MIZU-KUSSEI 1-like [Sesamum indicum]			-1.99685	1.08043	11.8733	0.00158216	0.00579535	52.364	-1.72644	0.603569	0.000124804	0.00050995
Leryth_001510	sp|Q8S8N4|Y2685_ARATH Probably inactive receptor-like protein kinase At2g46850 OS=Arabidopsis thaliana OX=3702 GN=At2g46850 PE=3 SV=1	XP_031251027.1 LOW QUALITY PROTEIN: probably inactive receptor-like protein kinase At2g46850 [Pistacia vera]			1.17899	2.5503	17.6637	0.000189417	0.000969504	147.306	1.07357	0.283564	2.6074e-05	0.000125972
Leryth_001527	sp|O65657|HIP23_ARATH Heavy metal-associated isoprenylated plant protein 23 OS=Arabidopsis thaliana OX=3702 GN=HIPP23 PE=1 SV=1	XP_008365962.1 heavy metal-associated isoprenylated plant protein 23-like [Malus domestica]			-1.53314	5.98851	45.5363	1.13385e-07	2.14693e-06	1620.55	-1.49395	0.224193	2.69871e-12	5.36773e-11
Leryth_001539	sp|Q43463|RAB7_SOYBN Ras-related protein Rab7 OS=Glycine max OX=3847 PE=2 SV=1	XP_022856104.1 ras-related protein Rab7-like [Olea europaea var. sylvestris]	RAB7A; Ras-related protein Rab-7A	K07897	-2.69182	1.32623	16.0347	0.00033604	0.0015697	62.6722	-2.43221	0.700506	5.99901e-06	3.32532e-05
Leryth_001552	sp|Q8LP17|CCD1_PEA Carotenoid 9,10(9',10')-cleavage dioxygenase 1 OS=Pisum sativum OX=3888 GN=CCD1 PE=2 SV=1	XP_006402264.1 carotenoid 9,10(9',10')-cleavage dioxygenase 1 isoform X2 [Eutrema salsugineum]	CCD1; carotenoid 9,10(9',10')-cleavage dioxygenase 1 [EC:1.13.11.-]	K00465	-1.67179	2.76334	9.58137	0.00401082	0.0126966	171.619	-1.36802	0.556584	0.0010456	0.0033974
Leryth_001554	sp|Q94IR2|CCD1_PHAVU Carotenoid 9,10(9',10')-cleavage dioxygenase 1 OS=Phaseolus vulgaris OX=3885 GN=CCD1 PE=1 SV=1	KAF3947549.1 hypothetical protein CMV_026333, partial [Castanea mollissima]	CCD1; carotenoid 9,10(9',10')-cleavage dioxygenase 1 [EC:1.13.11.-]	K00465	-1.63871	0.238428	10.6081	0.00261037	0.00885031	27.9386	-1.41416	0.525769	0.000562231	0.00195515
Leryth_001564	sp|Q9XI73|PNSL2_ARATH Photosynthetic NDH subunit of lumenal location 2, chloroplastic OS=Arabidopsis thaliana OX=3702 GN=PNSL2 PE=1 SV=1	CAA2963064.1 photosynthetic NDH subunit of lumenal location 2, chloroplastic [Olea europaea subsp. europaea]	psbQ; photosystem II oxygen-evolving enhancer protein 3	K08901	1.99251	0.560905	21.1994	5.88875e-05	0.000365486	35.503	1.82374	0.443812	1.80165e-06	1.1257e-05
Leryth_001573	sp|Q9LMG7|PPA2_ARATH Probable inactive purple acid phosphatase 2 OS=Arabidopsis thaliana OX=3702 GN=PAP2 PE=2 SV=1	KZV17504.1 putative inactive purple acid phosphatase 2-like [Dorcoceras hygrometricum]	ACP7; acid phosphatase type 7	K22390	-1.59737	7.20246	66.5532	2.13298e-09	8.98391e-08	3764.71	-1.57367	0.193806	5.99292e-17	2.48063e-15
Leryth_001580	sp|Q9SHI3|RLP2_ARATH Receptor-like protein 2 OS=Arabidopsis thaliana OX=3702 GN=RLP2 PE=2 SV=1	KRH68996.1 hypothetical protein GLYMA_03G262500 [Glycine max]			-1.23155	1.73756	39.7635	3.91631e-07	5.77154e-06	83.3241	-1.19334	0.193989	1.06867e-10	1.56754e-09
Leryth_001586	sp|Q9LVZ8|LOR12_ARATH Protein LURP-one-related 12 OS=Arabidopsis thaliana OX=3702 GN=At3g15810 PE=2 SV=1	PON48101.1 LURP1-related protein domain containing protein [Parasponia andersonii]			-1.36911	3.76958	45.1149	1.21192e-07	2.26937e-06	346.766	-1.33459	0.204915	9.16708e-12	1.65172e-10
Leryth_001595	sp|Q945B6|AOP1L_ARATH Probable 2-oxoglutarate-dependent dioxygenase AOP1.2 OS=Arabidopsis thaliana OX=3702 GN=AOP1.2 PE=2 SV=1	XP_028113895.1 probable 2-oxoglutarate-dependent dioxygenase AOP1 [Camellia sinensis]			-2.20017	8.01423	55.6077	1.50932e-08	4.24024e-07	6603.97	-2.14491	0.279578	1.19896e-15	4.01234e-14
Leryth_001602	*				3.4851	-0.257273	76.9044	3.8613e-10	2.28595e-08	19.1523	3.44046	0.356779	4.08233e-23	3.99578e-21
Leryth_001603	sp|Q1HRV4|TMA7_AEDAE Translation machinery-associated protein 7 homolog OS=Aedes aegypti OX=7159 PE=3 SV=1	KCW53725.1 hypothetical protein EUGRSUZ_J02983 [Eucalyptus grandis]			5.49324	0.630189	173.309	1.08038e-14	8.76637e-12	37.012	5.48098	0.382215	1.98071e-47	1.77827e-44
Leryth_001604	sp|Q9CA93|BAC2_ARATH Mitochondrial arginine transporter BAC2 OS=Arabidopsis thaliana OX=3702 GN=BAC2 PE=1 SV=1	XP_015079131.1 mitochondrial arginine transporter BAC2-like [Solanum pennellii]	SLC25A20_29, CACT, CACL, CRC1; solute carrier family 25 (mitochondrial carnitine/acylcarnitine transporter), member 20/29	K15109	4.27568	-3.01388	31.2999	3.17747e-06	3.25028e-05	1.24598	4.76189	1.76606	0.000157965	0.000630116
Leryth_001612	sp|Q9M817|PTR6_ARATH Protein NRT1/ PTR FAMILY 1.2 OS=Arabidopsis thaliana OX=3702 GN=NPF1.2 PE=1 SV=1	XP_022844948.1 protein NRT1/ PTR FAMILY 1.2-like [Olea europaea var. sylvestris]			-1.28696	3.39218	35.4937	1.10259e-06	1.3458e-05	266.435	-1.24385	0.215904	1.19239e-09	1.42802e-08
Leryth_001615	sp|Q9LYD3|DREB3_ARATH Dehydration-responsive element-binding protein 3 OS=Arabidopsis thaliana OX=3702 GN=DREB3 PE=2 SV=1	XP_006356143.1 PREDICTED: ethylene-responsive transcription factor TINY-like [Solanum tuberosum]	EREBP; EREBP-like factor	K09286	-2.05555	4.57488	116.572	2.4807e-12	5.10729e-10	607.758	-2.03815	0.186979	3.67167e-29	7.58694e-27
Leryth_001620	*	XP_027344540.1 uncharacterized protein LOC113857055 [Abrus precatorius]			3.99461	-3.02686	32.9239	2.08093e-06	2.27813e-05	1.13439	4.28093	1.77678	0.00055892	0.00194494
Leryth_001631	sp|Q8S3D2|BH087_ARATH Transcription factor bHLH87 OS=Arabidopsis thaliana OX=3702 GN=BHLH87 PE=1 SV=1	XP_016678296.1 PREDICTED: transcription factor bHLH87-like [Gossypium hirsutum]			1.09457	0.340375	18.6409	0.000135279	0.000732211	30.3805	1.01193	0.248537	7.66315e-06	4.15489e-05
Leryth_001634	sp|F4HNU8|OFP4_ARATH Transcription repressor OFP4 OS=Arabidopsis thaliana OX=3702 GN=OFP4 PE=1 SV=1	XP_011041802.1 PREDICTED: transcription repressor OFP4 [Populus euphratica]			-1.72202	3.10495	43.9048	1.5825e-07	2.77546e-06	218.028	-1.67173	0.257063	7.00254e-12	1.29949e-10
Leryth_001640	sp|Q56YT0|LAC3_ARATH Laccase-3 OS=Arabidopsis thaliana OX=3702 GN=LAC3 PE=2 SV=2	CAA2986595.1 laccase-3-like [Olea europaea subsp. europaea]	E1.10.3.2; laccase [EC:1.10.3.2]	K05909	-1.31123	3.73166	29.0304	6.01754e-06	5.51169e-05	338.333	-1.2546	0.2447	2.83476e-08	2.59789e-07
Leryth_001648	sp|Q9FGL0|WTR44_ARATH WAT1-related protein At5g47470 OS=Arabidopsis thaliana OX=3702 GN=At5g47470 PE=3 SV=1	XP_017972196.1 PREDICTED: WAT1-related protein At5g47470 isoform X1 [Theobroma cacao]			2.09744	1.65616	108.477	5.72056e-12	9.28345e-10	78.2692	2.05533	0.19517	2.69877e-27	4.50417e-25
Leryth_001650	*	XP_022881107.1 uncharacterized protein LOC111398440 [Olea europaea var. sylvestris]			-2.20809	2.74161	34.0201	1.62768e-06	1.85845e-05	170.098	-2.11461	0.363469	3.86821e-10	5.04068e-09
Leryth_001657	sp|Q8H1R2|PPA24_ARATH Probable inactive purple acid phosphatase 24 OS=Arabidopsis thaliana OX=3702 GN=PAP24 PE=2 SV=1	KAF5730949.1 nucleotide pyrophosphatase/phosphodiesterase-like isoform X1 [Tripterygium wilfordii]	ACP7; acid phosphatase type 7	K22390	2.16632	4.94904	46.457	9.32855e-08	1.82263e-06	784.574	2.06641	0.311806	2.30251e-12	4.63637e-11
Leryth_001658	sp|Q5MAU8|PPA27_ARATH Probable inactive purple acid phosphatase 27 OS=Arabidopsis thaliana OX=3702 GN=PAP27 PE=2 SV=1	PWA66634.1 purple acid phosphatase 27 [Artemisia annua]	ACP7; acid phosphatase type 7	K22390	2.17294	3.15908	36.6718	8.46595e-07	1.08229e-05	225.146	2.05788	0.353401	4.14497e-10	5.3771e-09
Leryth_001661	sp|O82503|CRF1_ARATH Ethylene-responsive transcription factor CRF1 OS=Arabidopsis thaliana OX=3702 GN=CRF1 PE=1 SV=1	QNI23911.1 AP2/ERF transcription factor [Camptotheca acuminata]			2.3368	2.02196	85.0019	1.17795e-10	9.55804e-09	101.186	2.28164	0.246925	7.41143e-22	5.91914e-20
Leryth_001664	sp|Q9FFR9|CHX18_ARATH Cation/H(+) antiporter 18 OS=Arabidopsis thaliana OX=3702 GN=CHX18 PE=2 SV=1	CAB4280052.1 unnamed protein product [Prunus armeniaca]			-1.17305	6.24003	100.884	1.43407e-11	1.88396e-09	1930.68	-1.16641	0.11867	1.50406e-23	1.56015e-21
Leryth_001665	sp|Q1ZZU9|DIR_SINHE Dirigent protein OS=Sinopodophyllum hexandrum OX=93608 GN=DIR PE=2 SV=1	KZV54656.1 disease resistance response protein 206-like [Dorcoceras hygrometricum]			-6.79744	-0.691296	18.1072	0.000304779	0.0014512	14.7802	-8.71986	3.01876	3.10207e-08	2.82397e-07
Leryth_001672	sp|B3RFJ6|86A22_PETHY Cytochrome P450 86A22 OS=Petunia hybrida OX=4102 GN=CYP86A22 PE=1 SV=1	XP_022881197.1 cytochrome P450 86A22-like [Olea europaea var. sylvestris]			-2.84954	2.02012	21.677	5.15318e-05	0.000327722	102.081	-2.62979	0.582029	2.58371e-07	1.9504e-06
Leryth_001677	sp|Q9SH31|GT16_ARATH Xyloglucan-specific galacturonosyltransferase 1 OS=Arabidopsis thaliana OX=3702 GN=GT16 PE=2 SV=1	XP_030946639.1 xyloglucan-specific galacturonosyltransferase 1-like [Quercus lobata]			-1.33311	2.91244	13.8709	0.00073693	0.00304576	190.691	-1.19269	0.35808	7.7127e-05	0.000331312
Leryth_001680	sp|Q42799|C93A2_SOYBN Cytochrome P450 93A2 OS=Glycine max OX=3847 GN=CYP93A2 PE=2 SV=1	XP_027118395.1 geraniol 8-hydroxylase-like [Coffea arabica]			4.69535	2.91388	16.1191	0.000326167	0.0015345	190.082	4.21939	1.41202	4.16009e-06	2.38783e-05
Leryth_001681	*	XP_019233123.1 PREDICTED: uncharacterized protein LOC109213749 [Nicotiana attenuata]			2.53672	1.39147	176.618	8.29531e-15	6.93488e-12	64.554	2.49935	0.174038	5.47802e-48	5.09378e-45
Leryth_001688	sp|F4J117|LSF1_ARATH Phosphoglucan phosphatase LSF1, chloroplastic OS=Arabidopsis thaliana OX=3702 GN=LSF1 PE=1 SV=1	XP_011098472.1 phosphoglucan phosphatase LSF1, chloroplastic isoform X1 [Sesamum indicum]			1.85269	0.0879868	24.234	2.31007e-05	0.000169136	24.9551	1.72821	0.36672	1.07178e-07	8.75035e-07
Leryth_001696	sp|Q9SHZ3|NAT1_ARATH Nucleobase-ascorbate transporter 1 OS=Arabidopsis thaliana OX=3702 GN=NAT1 PE=2 SV=1	KAF4382705.1 hypothetical protein F8388_015533 [Cannabis sativa]			1.55045	-0.0190798	24.9012	1.89472e-05	0.000143092	23.1135	1.44557	0.301443	1.78795e-07	1.39375e-06
Leryth_001707	sp|Q9FHZ1|SCL23_ARATH Scarecrow-like protein 23 OS=Arabidopsis thaliana OX=3702 GN=SCL23 PE=1 SV=1	CDP16030.1 unnamed protein product [Coffea canephora]			-1.08868	4.93121	96.4583	2.51118e-11	2.82769e-09	778.279	-1.08451	0.113523	2.23469e-22	1.94156e-20
Leryth_001725	*	KAF3628756.1 putative zinc finger protein CONSTANS-LIKE 9-like [Capsicum annuum]			-2.35208	2.84424	75.7778	4.73992e-10	2.71296e-08	182.022	-2.31263	0.261453	5.94395e-20	3.72011e-18
Leryth_001729	sp|Q9SRL7|RLP35_ARATH Receptor-like protein 35 OS=Arabidopsis thaliana OX=3702 GN=RLP35 PE=3 SV=1	TYI84695.1 hypothetical protein E1A91_D05G383800v1 [Gossypium mustelinum]			-3.33149	-1.65602	15.6729	0.000377724	0.00172985	6.30921	-3.05635	0.961466	5.51816e-05	0.000246228
Leryth_001730	sp|D7SFH9|LRL26_ARATH Protein SUPPRESSOR OF NPR1-1 CONSTITUTIVE 4 OS=Arabidopsis thaliana OX=3702 GN=LRK10L-2.6 PE=1 SV=1	KAF3646150.1 putative receptor-like protein kinase [Capsicum annuum]			-1.5816	-1.1877	33.7021	1.70551e-06	1.93046e-05	9.41438	-1.48431	0.289604	3.66589e-08	3.30146e-07
Leryth_001742	sp|A0A2P1GIY9|REDX2_CATRO Protein REDOX 2 OS=Catharanthus roseus OX=4058 GN=Redox2 PE=1 SV=1	KAF3972826.1 hypothetical protein CMV_003692 [Castanea mollissima]	DMAS1; 3''-deamino-3''-oxonicotianamine reductase [EC:1.1.1.285]	K22374	2.86779	-3.14689	15.2544	0.000438859	0.00196738	0.948582	1.01478	2.74322	0.0118282	0.0284068
Leryth_001743	sp|A0A2P1GIY9|REDX2_CATRO Protein REDOX 2 OS=Catharanthus roseus OX=4058 GN=Redox2 PE=1 SV=1	XP_015159404.1 PREDICTED: methylecgonone reductase-like [Solanum tuberosum]	DMAS1; 3''-deamino-3''-oxonicotianamine reductase [EC:1.1.1.285]	K22374	2.184	3.18774	136.986	2.69699e-13	8.9644e-11	229.788	2.14752	0.184008	6.27181e-33	2.14091e-30
Leryth_001755	sp|P48979|PGLR_PRUPE Polygalacturonase OS=Prunus persica OX=3760 PE=2 SV=1	XP_009758144.1 PREDICTED: polygalacturonase-like [Nicotiana sylvestris]	E3.2.1.15; polygalacturonase [EC:3.2.1.15]	K01184	-2.43567	0.149651	15.6653	0.000382068	0.00174772	26.5834	-2.21139	0.631125	1.56249e-05	7.92381e-05
Leryth_001762	sp|Q7G188|FIMB1_ARATH Fimbrin-1 OS=Arabidopsis thaliana OX=3702 GN=FIM1 PE=1 SV=2	XP_027171731.1 fimbrin-5-like [Coffea eugenioides]			-2.1693	2.3793	25.867	1.46284e-05	0.000115936	131.366	-2.05212	0.416993	1.74624e-08	1.67274e-07
Leryth_001763	sp|Q9FGK4|B561J_ARATH Cytochrome b561 and DOMON domain-containing protein At5g47530 OS=Arabidopsis thaliana OX=3702 GN=At5g47530 PE=2 SV=1	XP_004240164.1 cytochrome b561 and DOMON domain-containing protein At5g47530 [Solanum lycopersicum]			-1.3866	6.67241	48.4373	6.17897e-08	1.32144e-06	2604.67	-1.35749	0.198145	1.12696e-12	2.40308e-11
Leryth_001780	sp|P93604|LRK10_WHEAT Rust resistance kinase Lr10 OS=Triticum aestivum OX=4565 GN=LRK10 PE=2 SV=1	XP_031248225.1 LEAF RUST 10 DISEASE-RESISTANCE LOCUS RECEPTOR-LIKE PROTEIN KINASE-like 2.1 [Pistacia vera]			-1.64597	-2.08665	15.2509	0.000439413	0.00196922	4.13949	-1.56391	0.427339	2.80935e-05	0.000134506
Leryth_001805	sp|B2X050|MNR1_CAPAN (+)-neomenthol dehydrogenase OS=Capsicum annuum OX=4072 GN=MNR1 PE=1 SV=1	XP_027156824.1 (+)-neomenthol dehydrogenase-like [Coffea eugenioides]	E1.1.1.208; (+)-neomenthol dehydrogenase [EC:1.1.1.208]	K15095	1.90903	6.12243	185.787	4.18317e-15	4.12162e-12	1772.26	1.88499	0.141006	9.87154e-42	6.59014e-39
Leryth_001807	sp|O04922|GPX2_ARATH Probable glutathione peroxidase 2 OS=Arabidopsis thaliana OX=3702 GN=GPX2 PE=1 SV=1	CAA2991145.1 probable glutathione peroxidase 2, partial [Olea europaea subsp. europaea]	gpx, btuE, bsaA; glutathione peroxidase [EC:1.11.1.9]	K00432	1.62543	-0.259265	12.8408	0.00107766	0.00418857	19.2586	1.41722	0.462356	0.000140022	0.000564948
Leryth_001815	*				-1.29945	2.34238	30.056	4.42823e-06	4.28352e-05	128.244	-1.24501	0.23857	2.1255e-08	1.99853e-07
Leryth_001821	sp|A0A1D6F9Y9|C92C6_MAIZE Trimethyltridecatetraene synthase OS=Zea mays OX=4577 GN=CYP92C6 PE=1 SV=1	XP_011079634.1 cytochrome P450 71A1 [Sesamum indicum]	CYP92A6; typhasterol/6-deoxotyphasterol 2alpha-hydroxylase	K20623	-1.23141	7.79935	23.2102	3.21244e-05	0.000221562	5703.34	-1.16324	0.255504	7.13732e-07	4.92258e-06
Leryth_001826	sp|Q6NQ79|ARID4_ARATH AT-rich interactive domain-containing protein 4 OS=Arabidopsis thaliana OX=3702 GN=ARID4 PE=1 SV=1	XP_011039906.1 PREDICTED: AT-rich interactive domain-containing protein 4 isoform X2 [Populus euphratica]			1.31745	2.44757	23.7859	2.65144e-05	0.000189257	136.986	1.21706	0.272383	9.32192e-07	6.24403e-06
Leryth_001836	sp|Q9LU41|ACA9_ARATH Calcium-transporting ATPase 9, plasma membrane-type OS=Arabidopsis thaliana OX=3702 GN=ACA9 PE=2 SV=2	XP_027167823.1 calcium-transporting ATPase 9, plasma membrane-type [Coffea eugenioides]	ATP2C; P-type Ca2+ transporter type 2C [EC:7.2.2.10]	K01537	1.63044	0.12536	38.8755	4.81882e-07	6.83154e-06	25.6406	1.55433	0.261448	2.83522e-10	3.80766e-09
Leryth_001844	sp|O64517|MCA4_ARATH Metacaspase-4 OS=Arabidopsis thaliana OX=3702 GN=AMC4 PE=1 SV=1	PIN10208.1 hypothetical protein CDL12_17202 [Handroanthus impetiginosus]			-2.23703	1.27851	127.297	7.15684e-13	1.94091e-10	60.484	-2.2196	0.198062	3.27596e-30	7.41678e-28
Leryth_001862	*				-3.02303	-1.62639	15.2555	0.000438685	0.00196692	6.10605	-2.48967	0.983846	0.000274396	0.0010321
Leryth_001878	sp|Q43675|USP_VICFA Unknown seed protein USP OS=Vicia faba OX=3906 GN=USP PE=2 SV=1	KAF5823804.1 putative BURP domain-containing protein [Helianthus annuus]			-1.17277	0.529941	15.7456	0.000367883	0.00169152	35.0779	-1.07872	0.298573	4.5225e-05	0.000206141
Leryth_001891	sp|P27494|CB23_TOBAC Chlorophyll a-b binding protein 36, chloroplastic OS=Nicotiana tabacum OX=4097 GN=CAB36 PE=3 SV=1	TEY37721.1 light-harvesting complex II chlorophyll a/b binding protein 2 [Salvia splendens]	LHCB2; light-harvesting complex II chlorophyll a/b binding protein 2	K08913	-1.75382	6.15463	20.9774	6.42445e-05	0.00039264	1820.92	-1.63823	0.372649	6.72326e-07	4.6729e-06
Leryth_001895	sp|Q9FZ62|PPSP2_ARATH Inorganic pyrophosphatase 2 OS=Arabidopsis thaliana OX=3702 GN=At1g17710 PE=2 SV=1	CDO97931.1 unnamed protein product [Coffea canephora]	PHOSPHO2; pyridoxal phosphate phosphatase PHOSPHO2 [EC:3.1.3.74]	K13248	-3.29251	8.94024	21.4787	5.48381e-05	0.000345169	12595.8	-3.06528	0.648293	5.83295e-08	5.03203e-07
Leryth_001908	sp|Q70XE6|6FEH_BETVU Fructan 6-exohydrolase OS=Beta vulgaris OX=161934 GN=6-FEH PE=1 SV=1	GFZ04278.1 glycosyl hydrolases family 32 protein [Actinidia rufa]	INV, sacA; beta-fructofuranosidase [EC:3.2.1.26]	K01193	-1.5702	6.50952	56.1754	1.35682e-08	3.89915e-07	2328.44	-1.5311	0.207256	1.27222e-14	3.7134e-13
Leryth_001909	sp|Q43866|INV1_ARATH Beta-fructofuranosidase, insoluble isoenzyme CWINV1 OS=Arabidopsis thaliana OX=3702 GN=CWINV1 PE=1 SV=1	THG19698.1 hypothetical protein TEA_004343 [Camellia sinensis var. sinensis]	INV, sacA; beta-fructofuranosidase [EC:3.2.1.26]	K01193	-1.18189	8.06523	21.1045	6.17079e-05	0.000379407	6851.4	-1.11247	0.256111	2.12457e-06	1.30492e-05
Leryth_001955	sp|Q9SJE2|FATB_ARATH Palmitoyl-acyl carrier protein thioesterase, chloroplastic OS=Arabidopsis thaliana OX=3702 GN=FATB PE=1 SV=1	XP_011073093.1 palmitoyl-acyl carrier protein thioesterase, chloroplastic [Sesamum indicum]	FATB; fatty acyl-ACP thioesterase B [EC:3.1.2.14 3.1.2.21]	K10781	-2.63802	0.380669	28.4118	6.96495e-06	6.24063e-05	31.8912	-2.54343	0.494889	1.39577e-08	1.3631e-07
Leryth_001965	sp|Q03509|CALM6_ARATH Calmodulin-6 OS=Arabidopsis thaliana OX=3702 GN=CAM6 PE=1 SV=2	XP_024395083.1 calmodulin [Physcomitrium patens]	CALM; calmodulin	K02183	-2.06963	3.37033	90.7325	5.44366e-11	5.3067e-09	263.232	-2.03801	0.214511	5.89888e-23	5.64129e-21
Leryth_001966	sp|Q9SB61|ZHD2_ARATH Zinc-finger homeodomain protein 2 OS=Arabidopsis thaliana OX=3702 GN=ZHD1 PE=1 SV=1	XP_034917416.1 zinc-finger homeodomain protein 10-like [Populus alba]			-1.85455	1.88381	15.6384	0.000386836	0.0017666	92.6258	-1.67422	0.476315	2.14079e-05	0.000105364
Leryth_001982	sp|Q9FFP9|SRK2H_ARATH Serine/threonine-protein kinase SRK2H OS=Arabidopsis thaliana OX=3702 GN=SRK2H PE=1 SV=1	KAB1208923.1 Serine/threonine-protein kinase SAPK7 [Morella rubra]	SNRK2; serine/threonine-protein kinase SRK2 [EC:2.7.11.1]	K14498	2.41627	-1.93749	15.9687	0.000339775	0.00158467	4.67891	2.20613	0.684244	4.04681e-05	0.000186813
Leryth_002001	*	PHT31773.1 hypothetical protein CQW23_28110 [Capsicum baccatum]			4.43182	-1.81049	57.1256	1.06955e-08	3.25141e-07	4.89102	4.52217	0.699546	1.28264e-12	2.70841e-11
Leryth_002002	*				1.03748	1.85853	60.5527	5.72033e-09	1.93873e-07	90.5329	1.00981	0.131589	3.85069e-15	1.20068e-13
Leryth_002014	sp|Q9FGG3|WTR45_ARATH WAT1-related protein At5g64700 OS=Arabidopsis thaliana OX=3702 GN=At5g64700 PE=2 SV=1	PHU00501.1 WAT1-related protein [Capsicum chinense]			1.33302	4.57286	60.5535	5.95201e-09	1.99277e-07	604.308	1.28641	0.175475	3.44245e-14	9.33622e-13
Leryth_002022	sp|Q9ZVM9|Y1461_ARATH Probable serine/threonine-protein kinase At1g54610 OS=Arabidopsis thaliana OX=3702 GN=At1g54610 PE=1 SV=1	XP_027076850.1 probable serine/threonine-protein kinase At1g54610 [Coffea arabica]	CDK12_13; cyclin-dependent kinase 12/13 [EC:2.7.11.22 2.7.11.23]	K08819	-3.09055	-0.981073	31.4079	3.08824e-06	3.17904e-05	11.065	-2.91123	0.571388	7.57384e-09	7.75433e-08
Leryth_002036	sp|Q94BS2|MET1_ARATH Protein MET1, chloroplastic OS=Arabidopsis thaliana OX=3702 GN=MET1 PE=1 SV=1	XP_009624630.1 protein MET1, chloroplastic [Nicotiana tomentosiformis]			-1.52305	1.97106	22.9719	3.39821e-05	0.000231367	98.5357	-1.43054	0.317391	5.76074e-07	4.05395e-06
Leryth_002041	sp|Q940M2|AGT21_ARATH Alanine--glyoxylate aminotransferase 2 homolog 1, mitochondrial OS=Arabidopsis thaliana OX=3702 GN=AGT2 PE=1 SV=1	XP_017246149.1 PREDICTED: alanine--glyoxylate aminotransferase 2 homolog 1, mitochondrial isoform X1 [Daucus carota subsp. sativus]	AGXT2; alanine-glyoxylate transaminase / (R)-3-amino-2-methylpropionate-pyruvate transaminase [EC:2.6.1.44 2.6.1.40]	K00827	1.11215	5.63876	46.5693	8.9952e-08	1.77257e-06	1268.99	1.05895	0.167913	3.01336e-11	4.89431e-10
Leryth_002049	sp|O65660|PLAT1_ARATH PLAT domain-containing protein 1 OS=Arabidopsis thaliana OX=3702 GN=PLAT1 PE=1 SV=1	XP_021969555.1 PLAT domain-containing protein 3 [Helianthus annuus]			-1.22415	6.56044	26.8919	1.09102e-05	9.10164e-05	2408.12	-1.16383	0.235441	7.54361e-08	6.36853e-07
Leryth_002063	sp|Q39204|MYC2_ARATH Transcription factor MYC2 OS=Arabidopsis thaliana OX=3702 GN=MYC2 PE=1 SV=2	KAB1219718.1 Transcription factor MYC4 [Morella rubra]			2.87964	2.26899	48.9806	5.52875e-08	1.21339e-06	120.244	2.76407	0.402786	2.68878e-13	6.26163e-12
Leryth_002064	*				1.47358	-1.69652	8.56187	0.00616659	0.0182357	5.73571	1.19381	0.527433	0.00229001	0.00677684
Leryth_002072	sp|Q9SLI2|NEK1_ARATH Serine/threonine-protein kinase Nek1 OS=Arabidopsis thaliana OX=3702 GN=NEK1 PE=2 SV=2	XP_028108481.1 serine/threonine-protein kinase Nek2-like [Camellia sinensis]			2.73248	-1.71058	19.8238	9.15188e-05	0.00052951	5.69252	2.4841	0.69611	1.74808e-05	8.76597e-05
Leryth_002083	sp|Q9ASW8|WDL2_ARATH Protein WVD2-like 2 OS=Arabidopsis thaliana OX=3702 GN=WDL2 PE=2 SV=1	CDP06837.1 unnamed protein product [Coffea canephora]			-2.0167	6.02851	146.625	1.18402e-13	5.35486e-11	1666.96	-2.00186	0.162816	7.76994e-36	3.26287e-33
Leryth_002084	sp|Q949Z1|PGLR4_ARATH Polygalacturonase At1g48100 OS=Arabidopsis thaliana OX=3702 GN=At1g48100 PE=2 SV=1	XP_002263668.1 PREDICTED: polygalacturonase At1g48100 [Vitis vinifera]			-1.3233	7.9861	17.6296	0.000193168	0.000984687	6472.25	-1.22122	0.309464	9.88141e-06	5.24617e-05
Leryth_002098	sp|Q9T003|ASMT_ARATH Acetylserotonin O-methyltransferase OS=Arabidopsis thaliana OX=3702 GN=ASMT PE=1 SV=1	PNX63396.1 O-methyltransferase, partial [Trifolium pratense]	ASMT; acetylserotonin O-methyltransferase, plant [EC:2.1.1.4]	K22588	2.08282	-3.00297	10.0733	0.00324739	0.0106426	1.29816	1.59551	0.995183	0.00654512	0.017019
Leryth_002102	sp|O04496|AED3_ARATH Aspartyl protease AED3 OS=Arabidopsis thaliana OX=3702 GN=AED3 PE=1 SV=1	RDY08727.1 Aspartyl protease AED3, partial [Mucuna pruriens]			-1.33318	7.19471	23.6993	2.7711e-05	0.000196527	3742.86	-1.26563	0.271313	4.14417e-07	3.00551e-06
Leryth_002105	sp|Q8H9D2|NQR_SOLTU NAD(P)H:quinone oxidoreductase OS=Solanum tuberosum OX=4113 PE=2 SV=1	XP_028798988.1 NADPH:quinone oxidoreductase-like [Prosopis alba]	chrR, NQR; chromate reductase, NAD(P)H dehydrogenase (quinone)	K19784	1.19691	5.69327	23.4268	3.00838e-05	0.000210488	1317.57	1.11122	0.250721	1.34203e-06	8.6552e-06
Leryth_002108	sp|Q9M1I2|PTR46_ARATH Protein NRT1/ PTR FAMILY 5.4 OS=Arabidopsis thaliana OX=3702 GN=NPF5.4 PE=2 SV=1	XP_022867166.1 protein NRT1/ PTR FAMILY 5.4 [Olea europaea var. sylvestris]	SLC15A3_4, PHT; solute carrier family 15 (peptide/histidine transporter), member 3/4	K14638	1.90933	0.168853	27.0031	1.03074e-05	8.6854e-05	26.5569	1.7914	0.357784	4.45067e-08	3.93339e-07
Leryth_002111	sp|P24548|PGLR_OENOR Exopolygalacturonase (Fragment) OS=Oenothera organensis OX=3945 PE=2 SV=1	TYJ96129.1 Exopolygalacturonase [Cucumis melo var. makuwa]	E3.2.1.67; galacturan 1,4-alpha-galacturonidase [EC:3.2.1.67]	K01213	-5.75329	0.580316	20.6088	7.22506e-05	0.000433315	38.0203	-5.30189	1.27611	3.16636e-07	2.34937e-06
Leryth_002114	sp|Q9M2C0|VITH4_ARATH Vacuolar iron transporter homolog 4 OS=Arabidopsis thaliana OX=3702 GN=At3g43660 PE=2 SV=1	XP_031132012.1 vacuolar iron transporter homolog 4-like [Ipomoea triloba]	VIT; vacuolar iron transporter family protein	K22736	-3.41742	4.11141	50.0926	4.41376e-08	1.00968e-06	440.604	-3.32272	0.430362	4.76469e-16	1.69704e-14
Leryth_002125	*	KAE9461762.1 hypothetical protein C3L33_06322, partial [Rhododendron williamsianum]			1.19787	2.68041	26.9123	1.05772e-05	8.86399e-05	161.891	1.11758	0.237143	3.01187e-07	2.24305e-06
Leryth_002126	*	XP_016486734.1 PREDICTED: putative F-box protein At1g49610 isoform X2 [Nicotiana tabacum]			1.25756	3.66369	42.3483	2.19957e-07	3.62712e-06	321.613	1.19888	0.199	1.81566e-10	2.53201e-09
Leryth_002133	sp|Q84KG5|CCD_CROSA Carotenoid 9,10(9',10')-cleavage dioxygenase OS=Crocus sativus OX=82528 GN=CCD PE=1 SV=1	BAT32878.1 carotenoid cleavage dioxygenase 1 [Rhododendron japonicum f. flavum]	CCD1; carotenoid 9,10(9',10')-cleavage dioxygenase 1 [EC:1.13.11.-]	K00465	-1.03538	5.33747	45.4882	1.11997e-07	2.12356e-06	1031.86	-1.01444	0.156136	1.47781e-11	2.55997e-10
Leryth_002169	sp|Q9SI09|XERIC_ARATH Probable E3 ubiquitin-protein ligase XERICO OS=Arabidopsis thaliana OX=3702 GN=XERICO PE=1 SV=1	KAF3678281.1 E3 ubiquitin-protein ligase RHA2A [Capsicum annuum]	RHA2; E3 ubiquitin-protein ligase RHA2 [EC:2.3.2.27]	K16282	2.84781	-0.245404	26.2038	1.29886e-05	0.000105298	19.4559	2.62409	0.58597	1.99398e-07	1.53777e-06
Leryth_002175	sp|Q9M1V1|SOT6_ARATH Cytosolic sulfotransferase 6 OS=Arabidopsis thaliana OX=3702 GN=SOT6 PE=2 SV=1	KVH87611.1 Sulfotransferase domain-containing protein [Cynara cardunculus var. scolymus]			-2.16845	1.07729	25.3693	1.66636e-05	0.000128988	51.5654	-2.05634	0.425585	8.74281e-08	7.26781e-07
Leryth_002184	*	KAA8529291.1 hypothetical protein F0562_033910 [Nyssa sinensis]			2.42814	2.51661	90.3957	5.58771e-11	5.4089e-09	143.461	2.37617	0.247368	3.34865e-23	3.31986e-21
Leryth_002186	*	KAA3487934.1 putative root meristem growth factor 8 [Gossypium australe]			2.21185	2.63171	76.1268	4.36329e-10	2.52357e-08	155.597	2.15536	0.248405	1.94258e-19	1.10914e-17
Leryth_002193	sp|Q810D6|GRWD1_MOUSE Glutamate-rich WD repeat-containing protein 1 OS=Mus musculus OX=10090 GN=Grwd1 PE=1 SV=2	XP_019191535.1 PREDICTED: glutamate-rich WD repeat-containing protein 1 [Ipomoea nil]	RRB1, GRWD1; ribosome assembly protein RRB1	K14848	3.64185	-0.211292	92.6057	4.15574e-11	4.35926e-09	19.7676	3.585	0.360217	1.95401e-24	2.26594e-22
Leryth_002195	sp|Q9ZPR0|COQ4_ARATH Ubiquinone biosynthesis protein COQ4 homolog, mitochondrial OS=Arabidopsis thaliana OX=3702 GN=At2g03690 PE=2 SV=1	XP_015895168.1 ubiquinone biosynthesis protein COQ4 homolog, mitochondrial [Ziziphus jujuba]	COQ4; ubiquinone biosynthesis protein COQ4	K18586	2.40099	7.11786	50.5238	4.04798e-08	9.4241e-07	3538.33	2.31159	0.326063	5.29718e-14	1.40303e-12
Leryth_002209	sp|Q9M202|ZAT9_ARATH Zinc finger protein ZAT9 OS=Arabidopsis thaliana OX=3702 GN=ZAT9 PE=2 SV=1	XP_011070953.1 zinc finger protein 91-like [Sesamum indicum]			-2.37485	1.59294	68.8059	1.38855e-09	6.49276e-08	75.7204	-2.33347	0.276099	7.92627e-19	4.16906e-17
Leryth_002216	sp|Q9XI90|WRKY4_ARATH Probable WRKY transcription factor 4 OS=Arabidopsis thaliana OX=3702 GN=WRKY4 PE=1 SV=2	XP_019233705.1 PREDICTED: probable WRKY transcription factor 4 [Nicotiana attenuata]			-1.02711	5.25797	89.8652	6.00411e-11	5.71177e-09	976.652	-1.02178	0.111404	9.50431e-21	6.56377e-19
Leryth_002232	sp|Q9ZVH0|FEZ_ARATH Protein FEZ OS=Arabidopsis thaliana OX=3702 GN=FEZ PE=2 SV=1	XP_023920077.1 protein FEZ-like [Quercus suber]			1.30096	1.64405	29.3868	5.30909e-06	4.95826e-05	77.8061	1.22593	0.241173	5.31092e-08	4.62613e-07
Leryth_002238	sp|Q67ZU1|LIP2_ARATH Triacylglycerol lipase 2 OS=Arabidopsis thaliana OX=3702 GN=LIP2 PE=2 SV=1	XP_011100528.1 triacylglycerol lipase 2-like [Sesamum indicum]	LIPA; lysosomal acid lipase/cholesteryl ester hydrolase [EC:3.1.1.13]	K01052	1.80291	-0.0588521	38.072	5.82688e-07	7.94487e-06	22.3759	1.7313	0.274543	2.36642e-11	3.92684e-10
Leryth_002240	sp|Q9CA64|PRE3_ARATH Transcription factor PRE3 OS=Arabidopsis thaliana OX=3702 GN=PRE3 PE=1 SV=1	XP_030449590.1 transcription factor PRE3-like [Syzygium oleosum]			1.82767	4.63047	66.7204	2.10916e-09	8.92448e-08	628.935	1.77208	0.222515	1.34075e-16	5.17918e-15
Leryth_002249	sp|Q500U8|TKPR1_ARATH Tetraketide alpha-pyrone reductase 1 OS=Arabidopsis thaliana OX=3702 GN=TKPR1 PE=1 SV=1	XP_025673685.1 tetraketide alpha-pyrone reductase 1-like [Arachis hypogaea]			1.94966	-1.10515	30.974	3.46387e-06	3.48099e-05	9.87334	1.81943	0.366773	4.15345e-08	3.70075e-07
Leryth_002252	sp|K7PEY4|RAM2_MEDTR Glycerol-3-phosphate acyltransferase RAM2 OS=Medicago truncatula OX=3880 GN=RAM2 PE=2 SV=1	XP_011042512.1 PREDICTED: glycerol-3-phosphate 2-O-acyltransferase 6-like isoform X1 [Populus euphratica]			-1.60544	-0.173681	9.55865	0.00402765	0.0127367	21.1879	-1.33991	0.543164	0.00115121	0.00369398
Leryth_002258	sp|O82798|ARR4_ARATH Two-component response regulator ARR4 OS=Arabidopsis thaliana OX=3702 GN=ARR4 PE=1 SV=1	XP_027152830.1 two-component response regulator ARR5 [Coffea eugenioides]	ARR-A; two-component response regulator ARR-A family	K14492	-1.3728	4.78862	39.2091	4.63915e-07	6.63391e-06	704.785	-1.33249	0.218421	1.51678e-10	2.14274e-09
Leryth_002259	*	CDP00224.1 unnamed protein product [Coffea canephora]			-3.72951	3.65472	55.9011	1.42834e-08	4.07498e-07	320.599	-3.65095	0.453282	1.21743e-18	6.2891e-17
Leryth_002264	sp|Q6YUU5|MDR_ORYSJ Putative multidrug resistance protein OS=Oryza sativa subsp. japonica OX=39947 GN=Os02g0190300 PE=3 SV=1	XP_020551984.1 putative multidrug resistance protein [Sesamum indicum]	ABCB1, CD243; ATP-binding cassette, subfamily B (MDR/TAP), member 1 [EC:7.6.2.2]	K05658	-3.12194	-2.85205	14.5033	0.000577076	0.00247685	1.62133	-2.6153	1.33125	0.000822295	0.00274181
Leryth_002271	sp|Q9SI09|XERIC_ARATH Probable E3 ubiquitin-protein ligase XERICO OS=Arabidopsis thaliana OX=3702 GN=XERICO PE=1 SV=1	XP_022877063.1 probable E3 ubiquitin-protein ligase XERICO [Olea europaea var. sylvestris]	XERICO; RING/U-box domain-containing protein [EC:2.3.2.27]	K16285	3.12801	-1.97492	24.0376	2.45005e-05	0.000177407	4.70301	2.98468	0.728514	1.76323e-06	1.10408e-05
Leryth_002278	sp|Q949Z1|PGLR4_ARATH Polygalacturonase At1g48100 OS=Arabidopsis thaliana OX=3702 GN=At1g48100 PE=2 SV=1	XP_016464439.1 PREDICTED: polygalacturonase At1g48100-like [Nicotiana tabacum]	E3.2.1.67; galacturan 1,4-alpha-galacturonidase [EC:3.2.1.67]	K01213	-3.65045	-1.78552	26.9928	1.03377e-05	8.70032e-05	5.47009	-3.60317	0.797486	4.20614e-07	3.04536e-06
Leryth_002280	sp|Q84JS6|KNAT6_ARATH Homeobox protein knotted-1-like 6 OS=Arabidopsis thaliana OX=3702 GN=KNAT6 PE=1 SV=1	OMO78293.1 hypothetical protein CCACVL1_14515 [Corchorus capsularis]			3.37519	-1.19701	10.6125	0.00261907	0.00887433	9.2917	2.43674	1.9272	0.00197199	0.00595555
Leryth_002281	sp|Q84JS6|KNAT6_ARATH Homeobox protein knotted-1-like 6 OS=Arabidopsis thaliana OX=3702 GN=KNAT6 PE=1 SV=1	CAA2982852.1 homeobox knotted-1-like 6 [Olea europaea subsp. europaea]			3.98003	-0.533587	13.0008	0.00102286	0.00401174	15.7519	3.93822	1.54539	2.30868e-05	0.000112986
Leryth_002286	sp|F4JTP5|STY46_ARATH Serine/threonine-protein kinase STY46 OS=Arabidopsis thaliana OX=3702 GN=STY46 PE=1 SV=1	XP_027075652.1 serine/threonine-protein kinase STY13-like [Coffea arabica]			1.41034	-1.32459	11.8644	0.00157512	0.00577315	7.98984	1.24526	0.364463	7.90024e-05	0.000338196
Leryth_002300	sp|Q5KTS5|GRDH_DAUCA Glucose and ribitol dehydrogenase OS=Daucus carota OX=4039 GN=CAISE5 PE=2 SV=1	XP_011090772.1 glucose and ribitol dehydrogenase [Sesamum indicum]			4.1605	-0.622465	56.4313	1.21771e-08	3.60067e-07	14.3198	4.14143	0.582944	2.12349e-14	6.00295e-13
Leryth_002301	*	XP_027121254.1 uncharacterized protein LOC113738215 [Coffea arabica]			-1.44555	1.9102	12.2269	0.00137788	0.00514873	94.1313	-1.26892	0.413985	0.000221525	0.0008532
Leryth_002316	sp|Q8RXC8|RBK2_ARATH Receptor-like cytosolic serine/threonine-protein kinase RBK2 OS=Arabidopsis thaliana OX=3702 GN=RBK2 PE=1 SV=1	CAA2965227.1 receptor-like cytosolic serine threonine- kinase RBK2 [Olea europaea subsp. europaea]			-1.96736	-2.8274	8.67713	0.00586587	0.0174869	1.70071	-1.06845	1.21836	0.0140338	0.0329233
Leryth_002320	sp|Q68KI4|NHX1_ARATH Sodium/hydrogen exchanger 1 OS=Arabidopsis thaliana OX=3702 GN=NHX1 PE=1 SV=2	AID51453.1 vacuolar Na+/H+ reverse transporter [Glehnia littoralis]			-1.24812	4.43688	93.996	3.4588e-11	3.7274e-09	552.196	-1.24006	0.131384	6.22015e-22	4.99839e-20
Leryth_002340	sp|Q40143|CYSP3_SOLLC Cysteine proteinase 3 OS=Solanum lycopersicum OX=4081 GN=CYP-3 PE=2 SV=1	NP_001312316.1 cysteine proteinase 3 precursor [Nicotiana tabacum]	CTSH; cathepsin H [EC:3.4.22.16]	K01366	-1.07413	9.21372	45.608	1.06445e-07	2.03366e-06	15172.9	-1.05286	0.158132	2.85581e-12	5.6629e-11
Leryth_002343	sp|Q9LMA8|TI10A_ARATH Protein TIFY 10A OS=Arabidopsis thaliana OX=3702 GN=TIFY10A PE=1 SV=1	XP_009793297.1 PREDICTED: protein TIFY 10A-like [Nicotiana sylvestris]	JAZ; jasmonate ZIM domain-containing protein	K13464	2.65458	3.77082	25.1297	1.81261e-05	0.000138215	345.606	2.44831	0.526558	5.34893e-08	4.65146e-07
Leryth_002352	*	THU65266.1 hypothetical protein C4D60_Mb05t01830 [Musa balbisiana]			-1.4529	-0.891705	15.6034	0.00038708	0.00176742	11.9743	-1.32623	0.388154	6.44032e-05	0.000282242
Leryth_002367	sp|A0A0M4FLW6|STR2_PETHY ABC transporter G family member STR2 OS=Petunia hybrida OX=4102 GN=STR2 PE=2 SV=1	XP_002310338.3 ABC transporter G family member 17 [Populus trichocarpa]			-1.95954	-0.452848	23.6918	2.71879e-05	0.000193514	16.4565	-1.8234	0.419006	9.56981e-07	6.39199e-06
Leryth_002375	sp|B2KPR3|LAMT_CATRO Loganic acid O-methyltransferase OS=Catharanthus roseus OX=4058 GN=LAMT PE=1 SV=1	CAA2996591.1 Loganate O-methyltransferase [Olea europaea subsp. europaea]			-4.5859	2.83881	77.8546	3.63409e-10	2.19381e-08	181.087	-4.5204	0.449229	1.95447e-25	2.59626e-23
Leryth_002381	sp|F4IQJ2|ELP5_ARATH Elongator complex protein 5 OS=Arabidopsis thaliana OX=3702 GN=ELP5 PE=1 SV=1	CAA2996596.1 elongator complex 5 [Olea europaea subsp. europaea]	ELP5, IKI1; elongator complex protein 5	K11376	2.06463	-1.13911	17.0544	0.000232161	0.0011534	9.47941	1.86562	0.52093	8.08443e-06	4.3597e-05
Leryth_002391	sp|Q42952|NLTP1_TOBAC Non-specific lipid-transfer protein 1 OS=Nicotiana tabacum OX=4097 GN=LTP1 PE=1 SV=1	KAA8515743.1 hypothetical protein F0562_018646 [Nyssa sinensis]			-2.7042	7.69507	11.7408	0.00166679	0.00605887	5315.41	-2.32971	0.768117	8.51711e-05	0.000361748
Leryth_002392	sp|Q9SYK0|HEXO2_ARATH Beta-hexosaminidase 2 OS=Arabidopsis thaliana OX=3702 GN=HEXO2 PE=1 SV=1	CAA2967221.1 beta-hexosaminidase 2 [Olea europaea subsp. europaea]	HEXA_B; hexosaminidase [EC:3.2.1.52]	K12373	-1.71632	3.32158	67.5361	1.72091e-09	7.65751e-08	254.624	-1.68474	0.209432	6.86487e-17	2.80802e-15
Leryth_002404	sp|C0LGU0|PRK1_ARATH Pollen receptor-like kinase 1 OS=Arabidopsis thaliana OX=3702 GN=PRK1 PE=1 SV=1	XP_027174764.1 pollen receptor-like kinase 4 [Coffea eugenioides]			-1.54151	-2.37181	10.4061	0.00283078	0.00947282	3.11145	-1.29821	0.563287	0.00217095	0.0064753
Leryth_002428	sp|Q9SRN0|NHL1_ARATH NDR1/HIN1-like protein 1 OS=Arabidopsis thaliana OX=3702 GN=NHL1 PE=2 SV=1	XP_027176582.1 NDR1/HIN1-like protein 1 [Coffea eugenioides]			-1.47279	6.09137	80.751	2.30081e-10	1.56414e-08	1742.97	-1.46683	0.165145	1.53952e-19	8.96707e-18
Leryth_002431	sp|Q9SJ56|BLH1_ARATH BEL1-like homeodomain protein 1 OS=Arabidopsis thaliana OX=3702 GN=BLH1 PE=1 SV=1	XP_027067080.1 BEL1-like homeodomain protein 1 [Coffea arabica]			-1.71826	0.687613	11.8947	0.00156324	0.00573569	39.1229	-1.46641	0.508511	0.000246837	0.000938488
Leryth_002445	sp|Q8RJP2|RHIE_DICD3 Rhamnogalacturonate lyase OS=Dickeya dadantii (strain 3937) OX=198628 GN=rhiE PE=1 SV=1	PIN05729.1 Rhamnogalacturonan endolyase [Handroanthus impetiginosus]	RGL4, rhiE; rhamnogalacturonan endolyase [EC:4.2.2.23]	K18195	-1.7026	-0.930915	13.1195	0.000968721	0.00382552	11.7494	-1.50287	0.499528	0.000173184	0.000684533
Leryth_002460	sp|P37272|PSY_CAPAN Bifunctional 15-cis-phytoene synthase, chromoplastic OS=Capsicum annuum OX=4072 GN=PSY1 PE=1 SV=1	XP_022879717.1 phytoene synthase 2, chloroplastic [Olea europaea var. sylvestris]	crtB; 15-cis-phytoene synthase [EC:2.5.1.32]	K02291	-1.37013	2.71044	13.7441	0.000772647	0.00317011	165.646	-1.22987	0.368564	8.42479e-05	0.000358236
Leryth_002491	*	XP_024457628.1 uncharacterized protein LOC112327627 [Populus trichocarpa]			1.50048	-0.123094	34.2867	1.47107e-06	1.70879e-05	21.4287	1.44707	0.247393	6.02432e-10	7.5736e-09
Leryth_002494	sp|Q9SD11|IQD20_ARATH Protein IQ-DOMAIN 20 OS=Arabidopsis thaliana OX=3702 GN=IQD20 PE=1 SV=1	XP_027078096.1 protein IQ-DOMAIN 1-like [Coffea arabica]			-2.42549	1.0771	23.5059	2.92298e-05	0.000205659	52.3328	-2.26156	0.500221	1.0626e-07	8.68627e-07
Leryth_002508	sp|O65695|SAU50_ARATH Auxin-responsive protein SAUR50 OS=Arabidopsis thaliana OX=3702 GN=SAUR50 PE=1 SV=1	XP_027073411.1 auxin-responsive protein SAUR50-like [Coffea arabica]	SAUR; SAUR family protein	K14488	1.22722	-0.00219475	11.4238	0.00187561	0.00667151	23.6629	1.05764	0.369845	0.000423909	0.00152675
Leryth_002525	sp|Q9FFZ1|PPH_ARATH Pheophytinase, chloroplastic OS=Arabidopsis thaliana OX=3702 GN=PPH PE=1 SV=1	KAA8531895.1 hypothetical protein F0562_006388 [Nyssa sinensis]			-1.76559	4.67193	72.4195	8.3735e-10	4.26214e-08	649.453	-1.73581	0.203751	1.41701e-18	7.23399e-17
Leryth_002526	sp|Q9FRL3|ERDL6_ARATH Sugar transporter ERD6-like 6 OS=Arabidopsis thaliana OX=3702 GN=At1g75220 PE=1 SV=1	XP_027179976.1 sugar transporter ERD6-like 6 [Coffea eugenioides]	ERD6, ESL1; MFS transporter, SP family, ERD6-like sugar transporter	K03444	-2.5329	4.09235	44.6854	1.36082e-07	2.46989e-06	434.171	-2.43708	0.358848	1.92202e-13	4.57838e-12
Leryth_002527	sp|Q8LC79|GAT18_ARATH GATA transcription factor 18 OS=Arabidopsis thaliana OX=3702 GN=GATA18 PE=1 SV=2	XP_016500814.1 PREDICTED: GATA transcription factor 19-like [Nicotiana tabacum]			1.14494	1.59709	29.6535	4.93747e-06	4.68415e-05	75.0388	1.08087	0.20907	3.845e-08	3.44845e-07
Leryth_002529	*	CAA2990052.1 NADH-ubiquinone oxidoreductase chain [Olea europaea subsp. europaea]			-1.16426	3.28673	20.623	7.16271e-05	0.000430137	247.646	-1.09466	0.256642	3.01664e-06	1.78746e-05
Leryth_002545	sp|Q9FJX5|BT4_ARATH BTB/POZ and TAZ domain-containing protein 4 OS=Arabidopsis thaliana OX=3702 GN=BT4 PE=1 SV=1	PSS30697.1 BTB/POZ and TAZ domain-containing protein [Actinidia chinensis var. chinensis]			-1.09933	5.05773	27.2368	9.89656e-06	8.3885e-05	850.135	-1.05459	0.212619	1.16115e-07	9.41797e-07
Leryth_002550	sp|Q66GP0|SR1P1_ARATH BTB/POZ domain-containing protein SR1IP1 OS=Arabidopsis thaliana OX=3702 GN=SR1IP1 PE=1 SV=2	XP_031115991.1 BTB/POZ domain-containing protein SR1IP1-like [Ipomoea triloba]			-1.40749	4.52876	39.0776	4.78344e-07	6.79534e-06	587.893	-1.35973	0.224607	1.5871e-10	2.23482e-09
Leryth_002555	*	XP_011097234.1 uncharacterized protein LOC105176201 [Sesamum indicum]			-1.47216	-1.20766	12.679	0.00114682	0.00441262	9.35953	-1.31382	0.415588	0.000180174	0.000708548
Leryth_002561	sp|Q8W404|PGT2_LITER 4-hydroxybenzoate geranyltransferase 2 OS=Lithospermum erythrorhizon OX=34254 GN=PGT-2 PE=1 SV=1	Q8W404.1 RecName: Full=4-hydroxybenzoate geranyltransferase 2; AltName: Full=PHB geranyltransferase 2; Short=LePGT2 [Lithospermum erythrorhizon]	COQ2; 4-hydroxybenzoate polyprenyltransferase [EC:2.5.1.39]	K06125	3.03247	8.40237	81.9047	2.00379e-10	1.38896e-08	8614.57	2.97126	0.313131	1.77561e-22	1.56711e-20
Leryth_002569	sp|P26320|PSBO_SOLTU Oxygen-evolving enhancer protein 1, chloroplastic OS=Solanum tuberosum OX=4113 GN=PSBO PE=2 SV=1	XP_011099252.1 oxygen-evolving enhancer protein 1, chloroplastic [Sesamum indicum]	psbO; photosystem II oxygen-evolving enhancer protein 1	K02716	-1.12094	5.99092	12.9387	0.00104738	0.00409222	1624.1	-1.01304	0.310204	0.000155775	0.000621856
Leryth_002570	sp|Q41495|ST14_SOLTU STS14 protein OS=Solanum tuberosum OX=4113 GN=STS14 PE=2 SV=1	XP_022851761.1 STS14 protein-like [Olea europaea var. sylvestris]			-1.29221	1.65634	12.034	0.00147952	0.00546119	78.7029	-1.14128	0.376457	0.000267891	0.00100953
Leryth_002577	sp|Q7X9A0|RCA1_LARTR Ribulose bisphosphate carboxylase/oxygenase activase 1, chloroplastic OS=Larrea tridentata OX=66636 GN=RCA1 PE=1 SV=1	ASZ84477.1 ribulose bisphosphate carboxylase/oxygenase activase [Buglossoides arvensis]			-1.35492	2.37191	6.63925	0.0146789	0.0376148	130.302	-1.03954	0.535899	0.00435953	0.0119353
Leryth_002578	sp|Q9LZL3|PCS1L_ARATH Aspartic proteinase PCS1 OS=Arabidopsis thaliana OX=3702 GN=PCS1 PE=2 SV=1	EYU19926.1 hypothetical protein MIMGU_mgv1a026057mg, partial [Erythranthe guttata]			-1.20584	3.69653	52.7221	2.47956e-08	6.36929e-07	329.479	-1.18193	0.166571	1.76117e-13	4.22617e-12
Leryth_002580	sp|Q1JPP8|SMR4_ARATH Cyclin-dependent protein kinase inhibitor SMR4 OS=Arabidopsis thaliana OX=3702 GN=SMR4 PE=1 SV=1	KAB1217851.1 hypothetical protein CJ030_MR3G014739 [Morella rubra]			-2.03281	1.95618	37.3762	6.95768e-07	9.20175e-06	97.2025	-1.94834	0.32562	1.21264e-10	1.75208e-09
Leryth_002587	sp|Q9LHA8|HS704_ARATH Heat shock 70 kDa protein 4 OS=Arabidopsis thaliana OX=3702 GN=HSP70-4 PE=1 SV=1	RLN31100.1 putative mediator of RNA polymerase II transcription subunit 37c [Panicum miliaceum]	HSPA1s; heat shock 70kDa protein 1/2/6/8	K03283	-1.25607	-0.769215	16.9784	0.000238359	0.00117889	12.9806	-1.17432	0.320405	2.85169e-05	0.000136207
Leryth_002593	sp|Q7XJU1|BH154_ARATH Transcription factor bHLH154 OS=Arabidopsis thaliana OX=3702 GN=BHLH154 PE=1 SV=1	XP_022869895.1 transcription factor bHLH111-like [Olea europaea var. sylvestris]			-1.65482	-1.30122	10.6254	0.00258792	0.00878824	8.68248	-1.41553	0.544937	0.000535921	0.00187468
Leryth_002595	*	XP_003518656.1 uncharacterized protein LOC100787520 isoform X2 [Glycine max]			2.08484	2.55648	111.044	4.2405e-12	7.59655e-10	147.482	2.04288	0.189389	3.24513e-28	6.12248e-26
Leryth_002599	*	XP_025980937.1 uncharacterized protein LOC100795820 isoform X3 [Glycine max]			4.30032	-1.14267	29.7043	4.88169e-06	4.6424e-05	9.75904	4.51821	0.915749	2.35305e-09	2.66945e-08
Leryth_002601	sp|P30640|BUD13_CAEEL BUD13 homolog OS=Caenorhabditis elegans OX=6239 GN=R08D7.1 PE=3 SV=1	XP_019170027.1 PREDICTED: BUD13 homolog [Ipomoea nil]	BUD13, CWC26; pre-mRNA-splicing factor CWC26	K13106	-1.97696	-2.72355	7.9443	0.00808754	0.0229334	2.01262	-1.47613	0.978443	0.0075312	0.0192143
Leryth_002605	sp|O80946|AB1G_ARATH ABC transporter G family member 1 OS=Arabidopsis thaliana OX=3702 GN=ABCG1 PE=2 SV=1	XP_027111111.1 ABC transporter G family member 6-like [Coffea arabica]			-2.45675	4.94365	21.7425	5.04882e-05	0.000322423	787.657	-2.28624	0.493041	1.98121e-07	1.52955e-06
Leryth_002608	sp|Q6NNI3|LSH1_ARATH Protein LIGHT-DEPENDENT SHORT HYPOCOTYLS 1 OS=Arabidopsis thaliana OX=3702 GN=LSH1 PE=1 SV=1	XP_019191837.1 PREDICTED: protein LIGHT-DEPENDENT SHORT HYPOCOTYLS 1-like [Ipomoea nil]			2.31759	0.123929	7.86804	0.0084018	0.0236664	25.8528	1.68286	1.0043	0.00241796	0.00711345
Leryth_002610	*				-1.64127	-2.61855	6.44615	0.0160123	0.0404901	2.21921	-1.1114	0.803516	0.0115694	0.0278548
Leryth_002611	*				-1.70492	-2.13736	18.1597	0.000159044	0.000837667	3.87762	-1.57079	0.442296	3.47224e-05	0.000162479
Leryth_002613	sp|Q8LDC8|ERF92_ARATH Ethylene-responsive transcription factor 1B OS=Arabidopsis thaliana OX=3702 GN=ERF1B PE=1 SV=2	XP_006487868.1 ethylene-responsive transcription factor 1B-like [Citrus sinensis]	ERF1; ethylene-responsive transcription factor 1	K14516	1.38407	-0.937542	12.4062	0.00127444	0.00481868	11.4068	1.19201	0.420075	0.000327366	0.00120984
Leryth_002625	sp|Q9FMC8|OPF13_ARATH Transcription repressor OFP13 OS=Arabidopsis thaliana OX=3702 GN=OFP13 PE=1 SV=1	XP_016650002.1 PREDICTED: transcription repressor OFP13 [Prunus mume]			-2.51418	-1.58583	29.3757	5.32521e-06	4.96828e-05	6.81597	-2.44681	0.501451	1.00459e-07	8.24831e-07
Leryth_002634	sp|O81211|RBOHE_ARATH Respiratory burst oxidase homolog protein E OS=Arabidopsis thaliana OX=3702 GN=RBOHE PE=2 SV=2	PHT42624.1 Respiratory burst oxidase -like protein A [Capsicum baccatum]	RBOH; respiratory burst oxidase [EC:1.6.3.- 1.11.1.-]	K13447	1.21762	2.46724	17.4385	0.000204608	0.00103459	138.954	1.09362	0.297043	2.74633e-05	0.000131755
Leryth_002640	sp|Q9ZUF4|RIPK_ARATH Serine/threonine-protein kinase RIPK OS=Arabidopsis thaliana OX=3702 GN=RIPK PE=1 SV=1	XP_027066441.1 serine/threonine-protein kinase RIPK [Coffea arabica]			-1.8478	3.52702	68.0071	1.64753e-09	7.39058e-08	292.944	-1.81457	0.219959	1.01384e-17	4.58269e-16
Leryth_002657	sp|Q10LG8|TLP6_ORYSJ Tubby-like F-box protein 6 OS=Oryza sativa subsp. japonica OX=39947 GN=TULP6 PE=2 SV=1	KAF5941707.1 hypothetical protein HYC85_019349 [Camellia sinensis]	TUB, TULP; tubby and related proteins	K19600	-1.71583	1.91408	44.1011	1.47476e-07	2.62997e-06	94.7131	-1.66537	0.256133	7.40914e-12	1.36715e-10
Leryth_002658	sp|Q8RXC8|RBK2_ARATH Receptor-like cytosolic serine/threonine-protein kinase RBK2 OS=Arabidopsis thaliana OX=3702 GN=RBK2 PE=1 SV=1	CAA2965227.1 receptor-like cytosolic serine threonine- kinase RBK2 [Olea europaea subsp. europaea]			-1.56104	-1.01141	6.77921	0.0137109	0.0355939	11.0776	-1.06135	0.69836	0.00987702	0.0243153
Leryth_002659	*	XP_011071511.1 uncharacterized protein LOC105156938 isoform X2 [Sesamum indicum]			-1.39324	4.46624	20.9762	6.42695e-05	0.00039269	563.957	-1.30182	0.303484	1.81011e-06	1.13017e-05
Leryth_002692	sp|Q589Y0|MAT1_TOBAC Phenolic glucoside malonyltransferase 1 OS=Nicotiana tabacum OX=4097 GN=mat1 PE=1 SV=1	XP_002276090.1 PREDICTED: malonyl-coenzyme A:anthocyanin 3-O-glucoside-6''-O-malonyltransferase [Vitis vinifera]			-1.32377	4.23786	21.7973	4.963e-05	0.000317531	480.725	-1.24915	0.283321	1.26505e-06	8.19525e-06
Leryth_002703	sp|Q9FPR3|EDR1_ARATH Serine/threonine-protein kinase EDR1 OS=Arabidopsis thaliana OX=3702 GN=EDR1 PE=1 SV=1	XP_028102385.1 uncharacterized protein LOC114301620 isoform X2 [Camellia sinensis]			-2.60207	1.88987	21.5895	5.29646e-05	0.00033552	93.2651	-2.41112	0.549875	9.27477e-08	7.6684e-07
Leryth_002726	sp|O23522|PLA14_ARATH Phospholipase A1-Ibeta2, chloroplastic OS=Arabidopsis thaliana OX=3702 GN=At4g16820 PE=1 SV=2	XP_009789580.1 PREDICTED: phospholipase A1-Ibeta2, chloroplastic-like [Nicotiana sylvestris]			2.03097	-0.529018	8.0648	0.00768985	0.021991	16.1834	1.50745	0.83526	0.00222502	0.00661309
Leryth_002727	sp|O23522|PLA14_ARATH Phospholipase A1-Ibeta2, chloroplastic OS=Arabidopsis thaliana OX=3702 GN=At4g16820 PE=1 SV=2	PIN13537.1 putative lipase [Handroanthus impetiginosus]			1.73229	-0.453452	7.09526	0.011879	0.0316026	17.2022	1.20948	0.717443	0.00578336	0.0152714
Leryth_002728	sp|F4IXE7|IDM1_ARATH Increased DNA methylation 1 OS=Arabidopsis thaliana OX=3702 GN=IDM1 PE=1 SV=1	XP_027083880.1 increased DNA methylation 1-like [Coffea arabica]			3.17305	-0.321571	31.0761	3.37577e-06	3.4039e-05	18.3857	3.01974	0.614613	4.53991e-09	4.86424e-08
Leryth_002750	sp|Q9LYQ2|LAC13_ARATH Laccase-13 OS=Arabidopsis thaliana OX=3702 GN=LAC13 PE=2 SV=1	XP_017252749.1 PREDICTED: laccase-13 [Daucus carota subsp. sativus]	E1.10.3.2; laccase [EC:1.10.3.2]	K05909	-2.41804	1.65319	16.9406	0.000244757	0.00120385	79.6476	-2.21719	0.592063	5.62466e-06	3.14189e-05
Leryth_002758	sp|Q42381|HLS1_ARATH Probable N-acetyltransferase HLS1 OS=Arabidopsis thaliana OX=3702 GN=HLS1 PE=1 SV=1	KAA8549436.1 hypothetical protein F0562_001091 [Nyssa sinensis]			-2.22203	3.21433	50.7302	3.88439e-08	9.13578e-07	235.497	-2.16689	0.298957	2.56044e-14	7.1003e-13
Leryth_002779	*				-2.49214	-1.81813	12.2895	0.0013336	0.00501246	5.836	-2.33664	0.864859	0.000311769	0.00115861
Leryth_002780	sp|Q9LFG0|ZAT18_ARATH Zinc finger protein ZAT18 OS=Arabidopsis thaliana OX=3702 GN=ZAT18 PE=2 SV=1	XP_017984172.1 PREDICTED: zinc finger protein ZAT11-like [Theobroma cacao]			-1.64423	1.19451	24.9304	1.87847e-05	0.000142254	56.6257	-1.55349	0.328428	1.93863e-07	1.50087e-06
Leryth_002785	sp|C0LGI2|Y1677_ARATH Probable LRR receptor-like serine/threonine-protein kinase At1g67720 OS=Arabidopsis thaliana OX=3702 GN=At1g67720 PE=1 SV=1	XP_020551979.1 probable LRR receptor-like serine/threonine-protein kinase At5g16900 [Sesamum indicum]			-2.4243	1.84416	33.3825	1.90298e-06	2.11435e-05	90.4036	-2.31201	0.404204	3.01669e-10	4.02575e-09
Leryth_002795	sp|Q681X4|ZAT5_ARATH Zinc finger protein ZAT5 OS=Arabidopsis thaliana OX=3702 GN=ZAT5 PE=2 SV=1	XP_017642254.1 PREDICTED: zinc finger protein ZAT5-like [Gossypium arboreum]			-1.65948	1.39876	59.328	7.13428e-09	2.33476e-07	65.6218	-1.63832	0.211286	8.21871e-16	2.83045e-14
Leryth_002797	*		rpoC; DNA-directed RNA polymerase subunit beta' [EC:2.7.7.6]	K03046	-2.33291	-0.260125	19.094	0.000116337	0.000643188	19.7733	-2.16406	0.545367	3.38904e-06	1.98464e-05
Leryth_002847	*	GAV66402.1 Senescence_reg domain-containing protein [Cephalotus follicularis]			1.23281	0.612038	28.5968	6.59469e-06	5.96506e-05	37.1555	1.16937	0.231058	5.69628e-08	4.92719e-07
Leryth_002860	sp|Q9FS87|IVD_SOLTU Isovaleryl-CoA dehydrogenase, mitochondrial OS=Solanum tuberosum OX=4113 GN=IVD PE=1 SV=2	XP_012064856.1 isovaleryl-CoA dehydrogenase, mitochondrial [Jatropha curcas]	IVD, ivd; isovaleryl-CoA dehydrogenase [EC:1.3.8.4]	K00253	1.23641	6.44356	67.1893	1.8674e-09	8.20429e-08	2218.25	1.19157	0.153594	7.66071e-16	2.65585e-14
Leryth_002874	sp|Q3UDW8|HGNAT_MOUSE Heparan-alpha-glucosaminide N-acetyltransferase OS=Mus musculus OX=10090 GN=Hgsnat PE=1 SV=2	XP_010039059.1 PREDICTED: heparan-alpha-glucosaminide N-acetyltransferase [Eucalyptus grandis]	HGSNAT; heparan-alpha-glucosaminide N-acetyltransferase [EC:2.3.1.78]	K10532	-3.80576	-2.42645	31.9029	2.71185e-06	2.85334e-05	2.91292	-3.87071	0.914472	2.90547e-07	2.16877e-06
Leryth_002887	sp|U5NH37|7DLGT_CATRO 7-deoxyloganetic acid glucosyl transferase OS=Catharanthus roseus OX=4058 GN=7DLGT PE=1 SV=1	CDP04614.1 unnamed protein product [Coffea canephora]			-2.55545	3.89391	65.1564	2.74361e-09	1.09065e-07	378.389	-2.50043	0.300909	1.92291e-18	9.68019e-17
Leryth_002896	sp|Q8VZT0|NLAL1_ARATH Putative H/ACA ribonucleoprotein complex subunit 1-like protein 1 OS=Arabidopsis thaliana OX=3702 GN=At3g03920 PE=2 SV=1	XP_006479107.1 putative H/ACA ribonucleoprotein complex subunit 1-like protein 1 [Citrus sinensis]	GAR1, NOLA1; H/ACA ribonucleoprotein complex subunit 1	K11128	1.08845	5.74067	50.5509	3.934e-08	9.2367e-07	1361.71	1.04799	0.15632	3.77441e-12	7.31724e-11
Leryth_002912	sp|Q40374|PR1_MEDTR Pathogenesis-related protein PR-1 OS=Medicago truncatula OX=3880 GN=PR-1 PE=2 SV=1	XP_009759147.1 PREDICTED: pathogenesis-related protein PR-1 [Nicotiana sylvestris]			-1.53221	4.89569	16.1129	0.000326882	0.00153724	758.341	-1.39124	0.378024	2.17897e-05	0.000107021
Leryth_002937	sp|Q9SHY2|YSL7_ARATH Probable metal-nicotianamine transporter YSL7 OS=Arabidopsis thaliana OX=3702 GN=YSL7 PE=2 SV=1	TVU15141.1 hypothetical protein EJB05_38646, partial [Eragrostis curvula]			2.59245	-2.15831	29.4375	5.23618e-06	4.90013e-05	3.73328	2.47523	0.526589	1.99656e-07	1.53931e-06
Leryth_002939	sp|Q9M995|GUN5_ARATH Endoglucanase 5 OS=Arabidopsis thaliana OX=3702 GN=At1g48930 PE=1 SV=1	XP_022889849.1 endoglucanase 5 [Olea europaea var. sylvestris]	E3.2.1.4; endoglucanase [EC:3.2.1.4]	K01179	-3.10601	7.55437	17.5395	0.000199205	0.00101042	4795.7	-2.80389	0.713549	4.96775e-07	3.53389e-06
Leryth_002943	sp|O65351|SBT17_ARATH Subtilisin-like protease SBT1.7 OS=Arabidopsis thaliana OX=3702 GN=SBT1.7 PE=1 SV=1	PSS36721.1 Subtilisin-like protease [Actinidia chinensis var. chinensis]			5.42785	-1.70808	90.0082	5.88871e-11	5.62137e-09	5.69156	5.62967	0.794246	8.1507e-17	3.25978e-15
Leryth_002951	sp|Q0E4J6|YSL8_ORYSJ Probable metal-nicotianamine transporter YSL8 OS=Oryza sativa subsp. japonica OX=39947 GN=YSL8 PE=2 SV=1	TYJ00107.1 hypothetical protein E1A91_A13G065300v1 [Gossypium mustelinum]			-1.99711	-2.73027	8.10421	0.00753505	0.0216066	1.93898	-1.41653	0.980545	0.00867389	0.021705
Leryth_003002	sp|Q9LI84|CML16_ARATH Probable calcium-binding protein CML16 OS=Arabidopsis thaliana OX=3702 GN=CML16 PE=2 SV=2	XP_008339727.1 probable calcium-binding protein CML16 [Malus domestica]	CML; calcium-binding protein CML	K13448	-3.09524	-0.378985	16.1018	0.000327527	0.00153906	18.2708	-2.79896	0.875403	8.2275e-06	4.43135e-05
Leryth_003008	sp|Q39817|CALX_SOYBN Calnexin homolog OS=Glycine max OX=3847 PE=2 SV=1	XP_009796698.1 PREDICTED: calnexin homolog 1-like [Nicotiana sylvestris]	CANX; calnexin	K08054	-3.78216	-2.92428	25.3384	1.66612e-05	0.000128988	1.44205	-3.98778	1.44958	5.2227e-05	0.000234163
Leryth_003011	sp|P42762|CLPD_ARATH Chaperone protein ClpD, chloroplastic OS=Arabidopsis thaliana OX=3702 GN=CLPD PE=1 SV=1	XP_016563020.1 PREDICTED: chaperone protein ClpD, chloroplastic [Capsicum annuum]			-1.70919	3.62445	54.6471	1.77838e-08	4.83368e-07	314.155	-1.66862	0.229575	3.24782e-14	8.87305e-13
Leryth_003025	*				-1.78404	-1.96248	10.8854	0.00232847	0.00803324	4.82627	-1.52168	0.618981	0.00109278	0.00353568
Leryth_003030	*	ABI79448.1 apoplastic protein [Arnebia euchroma]			3.73785	6.5916	47.9739	6.79791e-08	1.424e-06	2457.98	3.62709	0.473357	1.15401e-15	3.89069e-14
Leryth_003049	*				1.70095	0.440684	33.8277	1.65198e-06	1.88093e-05	32.4397	1.62292	0.266605	9.48371e-11	1.40374e-09
Leryth_003055	sp|Q9XI37|PV42A_ARATH SNF1-related protein kinase regulatory subunit gamma-like PV42a OS=Arabidopsis thaliana OX=3702 GN=PV42A PE=2 SV=1	PHU15236.1 SNF1-related protein kinase regulatory subunit gamma-like PV42a [Capsicum chinense]			2.18823	0.626164	28.4385	6.88999e-06	6.18753e-05	37.7263	2.06244	0.404116	1.61494e-08	1.55671e-07
Leryth_003060	sp|Q9FFD0|PIN5_ARATH Auxin efflux carrier component 5 OS=Arabidopsis thaliana OX=3702 GN=PIN5 PE=2 SV=2	CAA2983434.1 auxin efflux carrier component 5-like [Olea europaea subsp. europaea]	PIN; auxin efflux carrier family protein	K13947	-5.33349	2.3402	48.4436	6.17103e-08	1.32088e-06	127.799	-5.0762	0.668064	8.51218e-18	3.89496e-16
Leryth_003075	sp|B5X8M4|BRCC3_SALSA Lys-63-specific deubiquitinase BRCC36 OS=Salmo salar OX=8030 GN=brcc3 PE=2 SV=1	XP_024980406.1 lys-63-specific deubiquitinase BRCC36 isoform X1 [Cynara cardunculus var. scolymus]	BRCC3, BRCC36; BRCA1/BRCA2-containing complex subunit 3 [EC:3.4.19.-]	K11864	-1.47773	4.70049	29.7648	4.93021e-06	4.68047e-05	663.071	-1.42042	0.268808	1.67481e-08	1.61024e-07
Leryth_003076	*	KZV26107.1 hypothetical protein F511_06033 [Dorcoceras hygrometricum]			-3.17665	1.40713	22.7331	3.71578e-05	0.00024954	66.5184	-2.96797	0.62988	7.98084e-08	6.69424e-07
Leryth_003077	sp|A4ZDG8|BSMT3_PETHY S-adenosyl-L-methionine:benzoic acid/salicylic acid carboxyl methyltransferase 3 OS=Petunia hybrida OX=4102 GN=BSMT3 PE=2 SV=1	XP_015889989.1 salicylate carboxymethyltransferase [Ziziphus jujuba]	SAMT; salicylate 1-O-methyltransferase [EC:2.1.1.274]	K21483	-2.24707	1.75847	12.6909	0.00115163	0.00442617	84.979	-1.94081	0.650352	7.86531e-05	0.000336867
Leryth_003080	*	XP_011081171.1 LOW QUALITY PROTEIN: uncharacterized protein LOC105164253 [Sesamum indicum]			1.46897	4.61378	44.7424	1.34421e-07	2.45753e-06	621.574	1.41325	0.220933	2.62647e-11	4.31437e-10
Leryth_003086	sp|Q9FMF5|RPT3_ARATH Root phototropism protein 3 OS=Arabidopsis thaliana OX=3702 GN=RPT3 PE=1 SV=2	XP_027125255.1 root phototropism protein 3-like [Coffea arabica]			-1.58377	2.53003	23.1417	3.26717e-05	0.000224439	145.337	-1.49207	0.325953	4.57942e-07	3.28095e-06
Leryth_003105	sp|O02414|DYL1_HELCR Dynein light chain LC6, flagellar outer arm OS=Heliocidaris crassispina OX=1043166 PE=3 SV=1	XP_015867672.1 dynein light chain 1, cytoplasmic [Ziziphus jujuba]	DYNLL; dynein light chain LC8-type	K10418	3.39744	0.0191269	38.115	5.81917e-07	7.94324e-06	23.7948	3.36565	0.572022	3.2019e-11	5.17471e-10
Leryth_003109	sp|Q41951|TIP21_ARATH Aquaporin TIP2-1 OS=Arabidopsis thaliana OX=3702 GN=TIP2-1 PE=1 SV=2	PSS17943.1 Aquaporin TIP2-1 like [Actinidia chinensis var. chinensis]	TIP; aquaporin TIP	K09873	-1.58652	7.03315	27.824	8.39476e-06	7.31506e-05	3342.85	-1.50248	0.295095	2.09028e-08	1.96969e-07
Leryth_003116	sp|Q9XI47|SHH1_ARATH Protein SAWADEE HOMEODOMAIN HOMOLOG 1 OS=Arabidopsis thaliana OX=3702 GN=SHH1 PE=1 SV=1	XP_022723502.1 protein SAWADEE HOMEODOMAIN HOMOLOG 1 isoform X1 [Durio zibethinus]			1.66313	-2.05008	7.94006	0.00810278	0.0229719	4.20499	1.28835	0.669555	0.00364088	0.0102105
Leryth_003138	sp|Q9ZVD2|NHL13_ARATH NDR1/HIN1-like protein 13 OS=Arabidopsis thaliana OX=3702 GN=NHL13 PE=2 SV=1	XP_016491034.1 PREDICTED: protein YLS9-like [Nicotiana tabacum]			-1.43295	4.76236	44.0859	1.54944e-07	2.73312e-06	692.452	-1.397	0.216328	8.62362e-12	1.56572e-10
Leryth_003140	sp|Q67XZ3|INV3_ARATH Beta-fructofuranosidase, insoluble isoenzyme CWINV3 OS=Arabidopsis thaliana OX=3702 GN=CWINV3 PE=1 SV=2	KAF5931915.1 hypothetical protein HYC85_028086 [Camellia sinensis]	INV, sacA; beta-fructofuranosidase [EC:3.2.1.26]	K01193	-1.94658	2.14326	64.6363	2.79618e-09	1.10359e-07	111.061	-1.90975	0.240774	1.47614e-16	5.66345e-15
Leryth_003146	sp|Q9LGV5|CIPK1_ORYSJ CBL-interacting protein kinase 1 OS=Oryza sativa subsp. japonica OX=39947 GN=CIPK1 PE=2 SV=1	XP_022842388.1 CBL-interacting serine/threonine-protein kinase 1-like isoform X2 [Olea europaea var. sylvestris]	PRKAA, AMPK; 5'-AMP-activated protein kinase, catalytic alpha subunit [EC:2.7.11.11]	K07198	1.35677	5.5191	63.1368	3.84809e-09	1.41737e-07	1168.07	1.30474	0.17418	7.76967e-15	2.32252e-13
Leryth_003166	sp|Q9XF61|PDI_DATGL Protein disulfide-isomerase OS=Datisca glomerata OX=34297 GN=PDI PE=2 SV=1	XP_011069520.1 protein disulfide-isomerase [Sesamum indicum]	PDIA1, P4HB; protein disulfide-isomerase A1 [EC:5.3.4.1]	K09580	-2.06137	-1.93263	10.744	0.00246595	0.00842903	4.87008	-1.73845	0.729568	0.000983029	0.00321575
Leryth_003175	sp|Q9SUI5|PSAK_ARATH Photosystem I reaction center subunit psaK, chloroplastic OS=Arabidopsis thaliana OX=3702 GN=PSAK PE=2 SV=2	XP_017235534.1 PREDICTED: photosystem I reaction center subunit psaK, chloroplastic [Daucus carota subsp. sativus]	psaK; photosystem I subunit X	K02698	-1.28017	4.80615	29.9349	4.70946e-06	4.50501e-05	712.917	-1.23069	0.233568	1.96522e-08	1.86195e-07
Leryth_003176	sp|Q8GUH1|PUB33_ARATH U-box domain-containing protein 33 OS=Arabidopsis thaliana OX=3702 GN=PUB33 PE=2 SV=2	XP_022848296.1 U-box domain-containing protein 35-like [Olea europaea var. sylvestris]			-1.75064	4.60267	52.4528	2.76428e-08	6.88979e-07	619.847	-1.71094	0.238036	6.39789e-14	1.66409e-12
Leryth_003213	*	XP_002273128.2 PREDICTED: uncharacterized protein LOC100251848 [Vitis vinifera]			1.62851	5.84892	122.736	1.21735e-12	2.97205e-10	1466.48	1.59304	0.149419	1.62622e-27	2.82268e-25
Leryth_003231	sp|Q8LG32|LOR2_ARATH Protein LURP-one-related 2 OS=Arabidopsis thaliana OX=3702 GN=At1g53870 PE=2 SV=2	XP_028104135.1 protein LURP-one-related 4-like isoform X2 [Camellia sinensis]			3.54088	0.945317	34.0022	1.63505e-06	1.86396e-05	46.8438	3.28023	0.654487	6.90355e-09	7.12127e-08
Leryth_003236	sp|Q41144|STC_RICCO Sugar carrier protein C OS=Ricinus communis OX=3988 GN=STC PE=2 SV=1	XP_030472459.1 sugar carrier protein C-like [Syzygium oleosum]	STP; MFS transporter, SP family, sugar:H+ symporter	K24193	1.4654	-0.173404	29.8858	4.63639e-06	4.44869e-05	20.5835	1.38609	0.255129	5.44874e-09	5.73417e-08
Leryth_003238	sp|Q9LN86|DRE1F_ARATH Dehydration-responsive element-binding protein 1F OS=Arabidopsis thaliana OX=3702 GN=DREB1F PE=2 SV=1	QNI23784.1 AP2/ERF transcription factor [Camptotheca acuminata]			4.18295	-1.61591	35.5595	1.07105e-06	1.31325e-05	6.3902	4.19567	0.816389	1.0284e-08	1.03221e-07
Leryth_003241	*				-1.69973	-1.48456	17.4441	0.00020296	0.00102777	7.33913	-1.54578	0.423823	2.59194e-05	0.000125272
Leryth_003245	sp|Q9LN94|EXPA7_ARATH Expansin-A7 OS=Arabidopsis thaliana OX=3702 GN=EXPA7 PE=3 SV=1	XP_009626498.1 expansin-A18-like [Nicotiana tomentosiformis]			-1.8113	5.43026	8.13214	0.00747603	0.0214641	1098.67	-1.38059	0.693725	0.00166734	0.00513373
Leryth_003254	sp|A0A0M3R8G2|SBT_PETHY Subtilisin-like protease OS=Petunia hybrida OX=4102 GN=SBT PE=2 SV=1	CAA2961727.1 subtilisin-like protease [Olea europaea subsp. europaea]			-2.62656	4.4381	82.1852	1.92439e-10	1.34066e-08	552.429	-2.59529	0.272842	6.53307e-23	6.16287e-21
Leryth_003264	*	XP_021611362.1 uncharacterized protein LOC110614175 [Manihot esculenta]			-1.36903	0.637854	15.7654	0.000365287	0.00168127	37.7158	-1.24618	0.348974	3.71765e-05	0.000172937
Leryth_003269	sp|Q9SU40|SKU5_ARATH Monocopper oxidase-like protein SKU5 OS=Arabidopsis thaliana OX=3702 GN=SKU5 PE=1 SV=1	CAA2965971.1 monocopper oxidase SKU5 [Olea europaea subsp. europaea]			2.23861	-2.2251	14.9451	0.000490948	0.00216328	3.46789	2.02265	0.653435	7.27737e-05	0.000314583
Leryth_003276	*	XP_006355482.1 PREDICTED: uncharacterized protein LOC102579011 [Solanum tuberosum]			1.11174	2.73953	18.4348	0.000145663	0.000779091	168.246	1.01145	0.263556	2.0302e-05	0.000100376
Leryth_003286	*	GAY39321.1 hypothetical protein CUMW_043450 [Citrus unshiu]			1.3093	6.04865	21.1293	6.12246e-05	0.000377023	1684.03	1.20612	0.284414	2.89335e-06	1.72186e-05
Leryth_003288	sp|B0ZB57|OMT3_HUMLU Probable O-methyltransferase 3 OS=Humulus lupulus OX=3486 GN=OMT3 PE=2 SV=1	GFZ12885.1 O-methyltransferase family protein [Actinidia rufa]			-2.04465	-1.31355	15.4551	0.000408227	0.00184838	8.34908	-1.87008	0.536507	4.08254e-05	0.000188129
Leryth_003294	sp|Q9M8Z8|PLY8_ARATH Probable pectate lyase 8 OS=Arabidopsis thaliana OX=3702 GN=At3g07010 PE=2 SV=1	XP_019237712.1 PREDICTED: probable pectate lyase 8 [Nicotiana attenuata]	pel; pectate lyase [EC:4.2.2.2]	K01728	1.25588	3.19743	16.3498	0.000300733	0.00143416	231.484	1.13481	0.31423	4.29956e-05	0.000197014
Leryth_003297	sp|C8YNG6|KAT1_PETHY 3-ketoacyl CoA thiolase 1, peroxisomal OS=Petunia hybrida OX=4102 GN=KAT1 PE=1 SV=1	XP_011083116.1 3-ketoacyl-CoA thiolase 2, peroxisomal [Sesamum indicum]	ACAA1; acetyl-CoA acyltransferase 1 [EC:2.3.1.16]	K07513	1.67782	8.06066	95.0722	3.00481e-11	3.32918e-09	6806.08	1.67965	0.173934	2.97235e-22	2.53732e-20
Leryth_003298	sp|Q8W404|PGT2_LITER 4-hydroxybenzoate geranyltransferase 2 OS=Lithospermum erythrorhizon OX=34254 GN=PGT-2 PE=1 SV=1	QDM39198.1 4-hydroxybenzoate geranyltransferase-like protein 11 [Lithospermum erythrorhizon]	COQ2; 4-hydroxybenzoate polyprenyltransferase [EC:2.5.1.39]	K06125	3.89093	-0.846702	13.1748	0.000957389	0.00378545	12.5744	3.12294	1.37918	0.000116403	0.000478415
Leryth_003315	sp|Q9SDN0|DNJ20_ARATH Chaperone protein dnaJ 20, chloroplastic OS=Arabidopsis thaliana OX=3702 GN=ATJ20 PE=1 SV=2	KAA8543536.1 hypothetical protein F0562_021718 [Nyssa sinensis]			1.60456	4.09626	12.8409	0.00108728	0.00421957	436.121	1.38451	0.447105	0.000169024	0.000669922
Leryth_003320	sp|Q06915|EA6_ARATH Probable glucan endo-1,3-beta-glucosidase A6 OS=Arabidopsis thaliana OX=3702 GN=A6 PE=2 SV=1	XP_022862332.1 probable glucan endo-1,3-beta-glucosidase A6 [Olea europaea var. sylvestris]			-1.66739	5.78649	106.004	8.22708e-12	1.19457e-09	1409.76	-1.65261	0.160764	9.21889e-26	1.30447e-23
Leryth_003330	sp|Q8VYR0|MCU5_ARATH Calcium uniporter protein 5, mitochondrial OS=Arabidopsis thaliana OX=3702 GN=At1g57610 PE=2 SV=1	PIN14657.1 hypothetical protein CDL12_12714 [Handroanthus impetiginosus]	MCU; calcium uniporter protein, mitochondrial	K20858	1.88168	1.75035	60.3998	5.87929e-09	1.97802e-07	83.5703	1.82178	0.238054	1.27632e-15	4.24939e-14
Leryth_003332	*	XP_019166932.1 PREDICTED: uncharacterized protein LOC109162700 [Ipomoea nil]			-1.20349	2.53487	23.1717	3.18381e-05	0.000220082	146.176	-1.13838	0.250469	7.23565e-07	4.98247e-06
Leryth_003349	sp|Q9ZVX4|U90A1_ARATH UDP-glycosyltransferase 90A1 OS=Arabidopsis thaliana OX=3702 GN=UGT90A1 PE=2 SV=1	KAE9466495.1 hypothetical protein C3L33_01586, partial [Rhododendron williamsianum]			-3.40362	-0.191744	52.4298	2.62598e-08	6.67086e-07	20.1634	-3.32529	0.472268	5.48738e-14	1.45045e-12
Leryth_003350	*	XP_022848962.1 uncharacterized protein LOC111371295 [Olea europaea var. sylvestris]			-1.21974	2.70879	25.8957	1.41643e-05	0.000112775	165.704	-1.16146	0.243027	2.45485e-07	1.86394e-06
Leryth_003365	*	CAA3016183.1 Hypothetical predicted protein [Olea europaea subsp. europaea]			-3.2287	-2.73654	13.5876	0.000811368	0.0032908	2.02283	-2.76396	1.47456	0.00164672	0.00507626
Leryth_003366	sp|Q8R1Q9|RBSK_MOUSE Ribokinase OS=Mus musculus OX=10090 GN=Rbks PE=1 SV=1	XP_011083083.1 ribokinase isoform X1 [Sesamum indicum]			-1.06815	1.59023	42.0268	2.33556e-07	3.81081e-06	75.158	-1.04107	0.164096	4.59188e-11	7.21074e-10
Leryth_003374	*	XP_011080114.1 uncharacterized protein LOC105163461 [Sesamum indicum]			-2.32437	3.8585	38.5443	5.4193e-07	7.5243e-06	368.783	-2.2405	0.355643	1.47673e-11	2.55979e-10
Leryth_003381	sp|Q9S7T7|SCC11_ARATH Sister chromatid cohesion 1 protein 1 OS=Arabidopsis thaliana OX=3702 GN=SYN1 PE=2 SV=2	GFP96852.1 sister chromatid cohesion 1 protein 1 [Phtheirospermum japonicum]	SCC1, MCD1, RAD21; cohesin complex subunit SCC1	K06670	1.45416	-2.59388	6.46666	0.0158591	0.0401618	2.28839	1.01808	0.669644	0.0120119	0.0287842
Leryth_003383	*	XP_027179710.1 uncharacterized protein LOC113778483 [Coffea eugenioides]			1.95674	3.61272	106.495	7.33414e-12	1.11492e-09	309.259	1.91106	0.191421	1.27491e-24	1.52966e-22
Leryth_003386	sp|O22797|GLTP1_ARATH Glycolipid transfer protein 1 OS=Arabidopsis thaliana OX=3702 GN=GLTP1 PE=2 SV=1	PIA36333.1 hypothetical protein AQUCO_03400316v1 [Aquilegia coerulea]			1.50658	-0.298458	32.026	2.62598e-06	2.77338e-05	18.6616	1.42581	0.263387	6.76167e-09	6.98321e-08
Leryth_003387	sp|O22797|GLTP1_ARATH Glycolipid transfer protein 1 OS=Arabidopsis thaliana OX=3702 GN=GLTP1 PE=2 SV=1	KAF5752403.1 pleckstrin y domain-containing family A member 8-like [Tripterygium wilfordii]			1.08002	-1.20387	14.7326	0.000530534	0.00230858	9.101	1.00305	0.283064	7.76978e-05	0.000333104
Leryth_003400	sp|Q9SQ57|PXG_SESIN Peroxygenase OS=Sesamum indicum OX=4182 GN=SOP1 PE=1 SV=1	NP_001291323.1 peroxygenase [Sesamum indicum]	PXG; peroxygenase [EC:1.11.2.3]	K17991	-1.92216	-1.83028	7.62841	0.00931166	0.0258051	5.41395	-1.42642	0.870875	0.00355336	0.00999666
Leryth_003402	sp|P83326|PMEI_ACTDE Pectinesterase inhibitor OS=Actinidia deliciosa OX=3627 GN=PMEI PE=1 SV=2	XP_022843074.1 cell wall / vacuolar inhibitor of fructosidase 2-like [Olea europaea var. sylvestris]			-1.31955	-0.20807	8.46775	0.00642446	0.0188853	20.6297	-1.07557	0.463209	0.00181937	0.00554091
Leryth_003414	sp|Q9FNA3|NAGLU_ARATH Alpha-N-acetylglucosaminidase OS=Arabidopsis thaliana OX=3702 GN=NAGLU PE=2 SV=1	XP_019227974.1 PREDICTED: alpha-N-acetylglucosaminidase-like isoform X5 [Nicotiana attenuata]	NAGLU; alpha-N-acetylglucosaminidase [EC:3.2.1.50]	K01205	-2.331	3.99656	40.0497	3.81945e-07	5.66816e-06	406.687	-2.24642	0.347312	6.58498e-12	1.22901e-10
Leryth_003415	sp|O48716|JGB_ARATH Protein JINGUBANG OS=Arabidopsis thaliana OX=3702 GN=JGB PE=1 SV=1	XP_016563515.1 PREDICTED: myosin heavy chain kinase B [Capsicum annuum]			-1.94778	-1.37881	14.7744	0.000522485	0.00227714	8.16934	-1.75902	0.528897	7.22554e-05	0.000312614
Leryth_003430	sp|Q3ECH2|LRL28_ARATH LEAF RUST 10 DISEASE-RESISTANCE LOCUS RECEPTOR-LIKE PROTEIN KINASE-like 2.8 OS=Arabidopsis thaliana OX=3702 GN=LRK10L-2.8 PE=2 SV=2	KAE8726078.1 hypothetical protein F3Y22_tig00007895pilonHSYRG00142 [Hibiscus syriacus]			-2.51038	-2.2765	21.1142	6.04088e-05	0.000372999	3.41619	-2.47191	0.61286	4.42703e-06	2.52436e-05
Leryth_003455	*				-1.77048	-2.72924	10.3631	0.00288131	0.00961413	2.0814	-1.487	0.698529	0.00270482	0.00786669
Leryth_003461	*	XP_022888621.1 uncharacterized protein LOC111404112 [Olea europaea var. sylvestris]			-3.0874	-0.944039	28.2427	7.27499e-06	6.47845e-05	11.7759	-2.93801	0.580493	2.30511e-08	2.15188e-07
Leryth_003486	sp|O80939|LRK41_ARATH L-type lectin-domain containing receptor kinase IV.1 OS=Arabidopsis thaliana OX=3702 GN=LECRK41 PE=2 SV=1	KAB1220843.1 L-type lectin-domain containing receptor kinase IV.1 [Morella rubra]			1.89467	0.721701	31.5221	2.99668e-06	3.10215e-05	40.1595	1.78449	0.333799	7.27725e-09	7.47713e-08
Leryth_003497	*	XP_009627921.1 uncharacterized protein LOC104118395 [Nicotiana tomentosiformis]			-2.01187	7.89818	57.0345	1.15633e-08	3.44129e-07	6096.8	-1.95136	0.257286	1.23676e-15	4.1333e-14
Leryth_003498	sp|Q9SH89|OFT19_ARATH O-fucosyltransferase 19 OS=Arabidopsis thaliana OX=3702 GN=OFUT19 PE=2 SV=1	XP_009629250.1 O-fucosyltransferase 19 [Nicotiana tomentosiformis]			-1.40005	1.11007	14.418	0.000595728	0.00254175	53.6209	-1.25984	0.372697	8.24829e-05	0.000351393
Leryth_003503	sp|Q8S9H7|DIV_ANTMA Transcription factor DIVARICATA OS=Antirrhinum majus OX=4151 GN=DIVARICATA PE=2 SV=1	PIN25047.1 Zuotin [Handroanthus impetiginosus]			-1.25701	0.811129	17.41	0.000205351	0.00103777	42.9615	-1.16362	0.301568	1.42627e-05	7.29555e-05
Leryth_003505	sp|Q8S4F6|SQD2_ARATH Sulfoquinovosyl transferase SQD2 OS=Arabidopsis thaliana OX=3702 GN=SQD2 PE=1 SV=1	XP_022841955.1 sulfoquinovosyl transferase SQD2-like isoform X1 [Olea europaea var. sylvestris]	SQD2; sulfoquinovosyltransferase [EC:2.4.1.-]	K06119	-1.82267	7.61436	25.7265	1.52351e-05	0.000119814	5011.77	-1.72334	0.346268	5.56057e-08	4.82101e-07
Leryth_003511	sp|Q93Z81|CAX3_ARATH Vacuolar cation/proton exchanger 3 OS=Arabidopsis thaliana OX=3702 GN=CAX3 PE=1 SV=1	XP_015088132.1 vacuolar cation/proton exchanger 3 [Solanum pennellii]	chaA, CAX; Ca2+:H+ antiporter	K07300	-2.27062	0.626686	35.7048	1.03337e-06	1.27271e-05	37.292	-2.1714	0.377802	4.51983e-10	5.80268e-09
Leryth_003536	*				-1.87057	-1.04837	12.6587	0.00115583	0.00443986	10.8771	-1.6959	0.562402	0.000231616	0.000887729
Leryth_003537	sp|Q8S9J6|ASPA_ARATH Aspartyl protease family protein At5g10770 OS=Arabidopsis thaliana OX=3702 GN=At5g10770 PE=2 SV=1	XP_012847249.1 PREDICTED: protein ASPARTIC PROTEASE IN GUARD CELL 2-like [Erythranthe guttata]			-3.10331	6.41959	36.9289	7.95716e-07	1.02869e-05	2194.35	-2.98182	0.460369	2.97508e-12	5.85925e-11
Leryth_003538	sp|O49931|TIC55_PEA Protein TIC 55, chloroplastic OS=Pisum sativum OX=3888 GN=TIC55 PE=1 SV=1	XP_006342449.1 PREDICTED: protein TIC 55, chloroplastic [Solanum tuberosum]			-1.216	4.17794	40.3422	3.51318e-07	5.32244e-06	460.957	-1.1817	0.193279	1.09859e-10	1.6042e-09
Leryth_003543	sp|Q9LYD3|DREB3_ARATH Dehydration-responsive element-binding protein 3 OS=Arabidopsis thaliana OX=3702 GN=DREB3 PE=2 SV=1	RZC75685.1 hypothetical protein C5167_051166 [Papaver somniferum]	EREBP; EREBP-like factor	K09286	-2.87278	3.58439	32.0809	2.67163e-06	2.81424e-05	305.402	-2.75545	0.493389	9.30245e-10	1.13495e-08
Leryth_003545	*	XP_031406774.1 uncharacterized protein LOC116215239 [Punica granatum]			-1.61476	-1.53322	12.5832	0.00119002	0.0045484	6.61487	-1.44152	0.468827	0.000182488	0.000716738
Leryth_003564	*				1.21151	-1.12177	9.99016	0.00336134	0.0109432	9.54332	1.02834	0.394058	0.00142647	0.00446927
Leryth_003570	sp|Q9FYQ8|TMN11_ARATH Transmembrane 9 superfamily member 11 OS=Arabidopsis thaliana OX=3702 GN=TMN11 PE=2 SV=1	XP_019247898.1 PREDICTED: transmembrane 9 superfamily member 11-like [Nicotiana attenuata]	TM9SF2_4; transmembrane 9 superfamily member 2/4	K17086	-2.79037	-3.02935	11.5008	0.00181896	0.00650021	1.349	-2.48768	1.4373	0.0029719	0.00854602
Leryth_003575	sp|Q9M5X7|NLTP_MALDO Non-specific lipid-transfer protein OS=Malus domestica OX=3750 GN=MALD3 PE=1 SV=1	AHG99490.1 lipid-transfer protein [Citrus suavissima]			3.39101	-1.92447	39.9936	3.71301e-07	5.55051e-06	4.71085	3.34398	0.584077	5.71715e-10	7.21881e-09
Leryth_003580	sp|Q9C5U0|AHK4_ARATH Histidine kinase 4 OS=Arabidopsis thaliana OX=3702 GN=AHK4 PE=1 SV=1	XP_033511872.1 histidine kinase 4 isoform X2 [Nicotiana tomentosiformis]	AHK2_3_4; arabidopsis histidine kinase 2/3/4 (cytokinin receptor) [EC:2.7.13.3]	K14489	1.26336	-0.207859	25.4567	1.60947e-05	0.000125394	20.026	1.17378	0.24347	1.70094e-07	1.3319e-06
Leryth_003601	*	XP_006411039.1 uncharacterized protein At4g04775 [Eutrema salsugineum]			1.84947	-2.44062	7.23499	0.0111231	0.0299379	2.73289	1.22494	0.924784	0.0109194	0.0264997
Leryth_003613	sp|Q0JBP5|LOGL6_ORYSJ Probable cytokinin riboside 5'-monophosphate phosphoribohydrolase LOGL6 OS=Oryza sativa subsp. japonica OX=39947 GN=LOGL6 PE=2 SV=1	CAA3033641.1 cytokinin riboside 5 -monophosphate phosphoribohydrolase LOG1-like [Olea europaea subsp. europaea]	LOG; cytokinin riboside 5'-monophosphate phosphoribohydrolase [EC:3.2.2.-]	K22522	-1.59182	4.33987	56.728	1.22398e-08	3.60759e-07	516.535	-1.55439	0.210767	1.58919e-14	4.59226e-13
Leryth_003618	*	KAF5955748.1 hypothetical protein HYC85_008604 [Camellia sinensis]			-1.50933	0.213691	14.1143	0.000666344	0.00279166	28.0952	-1.3471	0.409152	9.67451e-05	0.000405482
Leryth_003631	*				-2.09979	1.21187	26.0342	1.36807e-05	0.000109966	57.009	-1.93998	0.414721	3.45631e-08	3.12352e-07
Leryth_003642	sp|Q1A173|RADL6_ARATH Protein RADIALIS-like 6 OS=Arabidopsis thaliana OX=3702 GN=RL6 PE=2 SV=1	AJD14508.1 RL [Petunia x hybrida]			3.17537	-2.16349	37.1545	7.25828e-07	9.51266e-06	3.76255	3.10896	0.581008	7.31339e-09	7.50915e-08
Leryth_003643	sp|P82859|LECA_CASCR Agglutinin OS=Castanea crenata OX=103480 PE=1 SV=1	XP_030924399.1 agglutinin-like [Quercus lobata]			1.33237	1.94717	34.5383	1.38094e-06	1.62254e-05	96.0989	1.26663	0.222841	1.80531e-09	2.09119e-08
Leryth_003648	*	XP_010254892.1 PREDICTED: uncharacterized protein LOC104595729 [Nelumbo nucifera]			-2.00025	-1.61012	14.6698	0.000542856	0.00235218	6.60309	-1.82	0.536975	4.77577e-05	0.000216284
Leryth_003664	sp|Q9SW80|BLH2_ARATH BEL1-like homeodomain protein 2 OS=Arabidopsis thaliana OX=3702 GN=BLH2 PE=1 SV=3	XP_009773433.1 PREDICTED: BEL1-like homeodomain protein 4 [Nicotiana sylvestris]			-3.0049	-0.175057	18.2846	0.000154198	0.000816664	20.8374	-2.9814	0.742291	1.77119e-06	1.10879e-05
Leryth_003667	sp|Q8H157|PTR19_ARATH Protein NRT1/ PTR FAMILY 4.6 OS=Arabidopsis thaliana OX=3702 GN=NPF4.6 PE=1 SV=1	XP_020551156.1 protein NRT1/ PTR FAMILY 4.5-like [Sesamum indicum]	SLC15A3_4, PHT; solute carrier family 15 (peptide/histidine transporter), member 3/4	K14638	2.55486	4.84713	41.7988	2.56745e-07	4.11304e-06	729.881	2.4275	0.392563	2.94204e-11	4.79042e-10
Leryth_003685	sp|Q9C638|WEL2_ARATH Protein WEAK CHLOROPLAST MOVEMENT UNDER BLUE LIGHT-like 2 OS=Arabidopsis thaliana OX=3702 GN=WEL2 PE=2 SV=1	KAA8537746.1 hypothetical protein F0562_027674 [Nyssa sinensis]			-3.38315	0.797079	19.7204	9.62435e-05	0.000550636	42.0757	-3.37246	0.781273	2.85433e-07	2.13244e-06
Leryth_003689	sp|Q8LGN0|GLR27_ARATH Glutamate receptor 2.7 OS=Arabidopsis thaliana OX=3702 GN=GLR2.7 PE=2 SV=3	XP_009796674.1 PREDICTED: glutamate receptor 2.9-like isoform X1 [Nicotiana sylvestris]			1.81875	-1.87004	11.3683	0.00191763	0.00679559	4.87465	1.49368	0.644723	0.00126047	0.00400264
Leryth_003691	sp|Q9C635|HSFB4_ARATH Heat stress transcription factor B-4 OS=Arabidopsis thaliana OX=3702 GN=HSFB4 PE=2 SV=1	KDP41719.1 hypothetical protein JCGZ_16126 [Jatropha curcas]	HSFF; heat shock transcription factor, other eukaryote	K09419	1.72302	3.40714	53.795	2.0872e-08	5.52078e-07	268.19	1.65428	0.234881	1.52572e-13	3.71945e-12
Leryth_003700	sp|Q9FIY7|SM3L3_ARATH DNA repair protein RAD5B OS=Arabidopsis thaliana OX=3702 GN=RAD5B PE=3 SV=1	XP_027165575.1 DNA repair protein RAD5B [Coffea eugenioides]	RAD5; DNA repair protein RAD5 [EC:3.6.4.-]	K15505	1.08732	4.5872	40.9576	3.051e-07	4.7447e-06	611.425	1.04027	0.174037	3.84239e-10	5.01708e-09
Leryth_003709	sp|A7KTC5|PHT11_PETHY Low affinity inorganic phosphate transporter 1 OS=Petunia hybrida OX=4102 GN=PT1 PE=2 SV=1	KAF3962712.1 hypothetical protein CMV_012810 [Castanea mollissima]	PHO84; MFS transporter, PHS family, inorganic phosphate transporter	K08176	-1.72205	-2.55898	8.00277	0.00788063	0.0224436	2.53736	-1.37756	0.712383	0.00375327	0.0104858
Leryth_003710	sp|Q96524|CRY2_ARATH Cryptochrome-2 OS=Arabidopsis thaliana OX=3702 GN=CRY2 PE=1 SV=2	KAA8548804.1 hypothetical protein F0562_000488 [Nyssa sinensis]	CRY2; cryptochrome 2	K12119	1.14557	4.06244	44.4914	1.36762e-07	2.47734e-06	424.058	1.09765	0.177506	9.2706e-11	1.37611e-09
Leryth_003722	*				3.54864	-1.71808	12.3241	0.00132244	0.00497933	5.70168	2.3305	1.71936	0.00209795	0.00628563
Leryth_003728	sp|O04133|SRC2_SOYBN Protein SRC2 OS=Glycine max OX=3847 GN=SRC2 PE=2 SV=1	XP_027165914.1 uncharacterized protein LOC113765867 [Coffea eugenioides]			-3.27162	-0.0918745	53.4431	2.15417e-08	5.67073e-07	21.9423	-3.21681	0.437515	4.37766e-15	1.35364e-13
Leryth_003736	sp|Q05046|CH62_CUCMA Chaperonin CPN60-2, mitochondrial OS=Cucurbita maxima OX=3661 GN=CPN60-2 PE=1 SV=1	KAB2067230.1 hypothetical protein ES319_A09G212800v1 [Gossypium barbadense]	groEL, HSPD1; chaperonin GroEL	K04077	1.10286	5.94642	30.027	4.59428e-06	4.41628e-05	1570.74	1.04013	0.204181	6.14916e-08	5.28032e-07
Leryth_003762	sp|Q9FZB1|Y5188_ARATH Probable LRR receptor-like serine/threonine-protein kinase At1g51880 OS=Arabidopsis thaliana OX=3702 GN=At1g51880 PE=2 SV=1	XP_021664137.1 probable LRR receptor-like serine/threonine-protein kinase At1g51880 isoform X3 [Hevea brasiliensis]			1.69524	0.278846	35.4645	1.0965e-06	1.34029e-05	28.823	1.62233	0.266821	1.03327e-10	1.51818e-09
Leryth_003778	sp|Q9ZV04|PER24_ARATH Peroxidase 24 OS=Arabidopsis thaliana OX=3702 GN=PER24 PE=2 SV=1	NP_001312424.1 peroxidase 24-like precursor [Nicotiana tabacum]	E1.11.1.7; peroxidase [EC:1.11.1.7]	K00430	-4.26035	4.61461	55.6626	1.49381e-08	4.21384e-07	624.141	-4.14169	0.5103	1.68763e-18	8.54849e-17
Leryth_003779	sp|Q9ZV04|PER24_ARATH Peroxidase 24 OS=Arabidopsis thaliana OX=3702 GN=PER24 PE=2 SV=1	XP_020553136.1 peroxidase 24 [Sesamum indicum]	E1.11.1.7; peroxidase [EC:1.11.1.7]	K00430	-1.37345	-0.911715	13.6262	0.000799691	0.00325444	11.6881	-1.2221	0.396591	0.000204019	0.0007924
Leryth_003782	sp|Q56XP4|NHX2_ARATH Sodium/hydrogen exchanger 2 OS=Arabidopsis thaliana OX=3702 GN=NHX2 PE=2 SV=2	XP_017256219.1 PREDICTED: sodium/hydrogen exchanger 2-like [Daucus carota subsp. sativus]			-1.48639	3.43207	32.6789	2.28777e-06	2.47122e-05	273.91	-1.42419	0.259046	3.128e-09	3.46113e-08
Leryth_003805	*				-1.37027	-2.02488	6.37569	0.016551	0.0416158	4.24691	-1.03987	0.598509	0.00975162	0.0240384
Leryth_003817	sp|Q6Z244|ODD19_ORYSJ 2-oxoglutarate-dependent dioxygenase 19 OS=Oryza sativa subsp. japonica OX=39947 GN=2ODD19 PE=1 SV=1	PHT64121.1 hypothetical protein T459_31994 [Capsicum annuum]			1.42134	0.549574	24.5925	2.07604e-05	0.000154335	35.4219	1.32318	0.283424	3.93902e-07	2.86871e-06
Leryth_003825	*	XP_027119875.1 uncharacterized protein LOC113736882 isoform X2 [Coffea arabica]			1.32874	3.77156	56.6024	1.18377e-08	3.51537e-07	346.231	1.28331	0.178877	9.27852e-14	2.33181e-12
Leryth_003829	sp|Q9M2E2|SDR1_ARATH (+)-neomenthol dehydrogenase OS=Arabidopsis thaliana OX=3702 GN=SDR1 PE=1 SV=1	XP_016457774.1 PREDICTED: (+)-neomenthol dehydrogenase-like [Nicotiana tabacum]	CBR1; carbonyl reductase 1 [EC:1.1.1.184 1.1.1.189 1.1.1.197]	K00079	5.06632	0.0779832	31.6785	2.96674e-06	3.07577e-05	24.9312	5.27601	1.31903	4.73561e-09	5.04692e-08
Leryth_003837	sp|P48979|PGLR_PRUPE Polygalacturonase OS=Prunus persica OX=3760 PE=2 SV=1	XP_009602001.1 polygalacturonase-like [Nicotiana tomentosiformis]	E3.2.1.15; polygalacturonase [EC:3.2.1.15]	K01184	-2.39395	0.979833	33.2914	1.9064e-06	2.11679e-05	48.7078	-2.28287	0.402709	9.03122e-10	1.10549e-08
Leryth_003844	sp|Q945B6|AOP1L_ARATH Probable 2-oxoglutarate-dependent dioxygenase AOP1.2 OS=Arabidopsis thaliana OX=3702 GN=AOP1.2 PE=2 SV=1	XP_027062760.1 probable 2-oxoglutarate-dependent dioxygenase AOP1 [Coffea arabica]			-2.8456	8.15254	62.2436	4.52975e-09	1.61569e-07	7269.05	-2.77864	0.330299	1.36094e-18	6.97508e-17
Leryth_003846	*		CHD1; chromodomain-helicase-DNA-binding protein 1 [EC:3.6.4.12]	K11367	-1.52026	2.05231	28.3011	7.15775e-06	6.38848e-05	104.613	-1.44628	0.285484	4.1794e-08	3.72144e-07
Leryth_003847	sp|Q945B6|AOP1L_ARATH Probable 2-oxoglutarate-dependent dioxygenase AOP1.2 OS=Arabidopsis thaliana OX=3702 GN=AOP1.2 PE=2 SV=1	XP_021817973.1 probable 2-oxoglutarate-dependent dioxygenase AOP1 [Prunus avium]			-2.64033	-0.499271	25.5635	1.56007e-05	0.000122217	16.6936	-2.51711	0.518484	5.81271e-08	5.0179e-07
Leryth_003862	sp|A0A0B6VQ48|PAR1_ROSHC Phenylacetaldehyde reductase OS=Rosa hybrid cultivar OX=128735 GN=PAR PE=1 SV=1	XP_019157866.1 PREDICTED: cinnamoyl-CoA reductase 1-like [Ipomoea nil]			3.82247	-3.11217	42.47	2.1147e-07	3.51236e-06	0.988512	4.13544	1.44446	5.60637e-05	0.00024956
Leryth_003863	sp|Q00874|DR100_ARATH DNA damage-repair/toleration protein DRT100 OS=Arabidopsis thaliana OX=3702 GN=DRT100 PE=2 SV=2	PIN18953.1 Leucine-rich repeat (LRR) protein associated with apoptosis in muscle tissue [Handroanthus impetiginosus]			1.98621	1.36816	21.7103	5.06777e-05	0.000323483	63.8754	1.83009	0.428372	1.52579e-06	9.69903e-06
Leryth_003866	sp|Q41745|LPAT_MAIZE 1-acyl-sn-glycerol-3-phosphate acyltransferase PLS1 OS=Zea mays OX=4577 GN=PLS1 PE=2 SV=1	XP_022887691.1 1-acyl-sn-glycerol-3-phosphate acyltransferase 2-like [Olea europaea var. sylvestris]	AGPAT3_4; lysophosphatidic acid acyltransferase / lysophosphatidylinositol acyltransferase [EC:2.3.1.51 2.3.1.-]	K13523	1.65123	3.9225	44.4842	1.42126e-07	2.55438e-06	384.651	1.57875	0.249958	1.90717e-11	3.22226e-10
Leryth_003874	sp|Q9SHE9|LBD4_ARATH LOB domain-containing protein 4 OS=Arabidopsis thaliana OX=3702 GN=LBD4 PE=1 SV=1	XP_004505337.1 LOB domain-containing protein 4-like [Cicer arietinum]			-1.9618	2.29806	25.1702	1.79128e-05	0.00013693	124.042	-1.86065	0.381206	6.60596e-08	5.63172e-07
Leryth_003879	sp|Q3E9B5|PTR51_ARATH Protein NRT1/ PTR FAMILY 7.1 OS=Arabidopsis thaliana OX=3702 GN=NPF7.1 PE=2 SV=1	GFZ18215.1 major facilitator superfamily protein [Actinidia rufa]			2.24395	-3.17802	8.87151	0.00539383	0.0162913	0.875162	1.06947	1.51123	0.0151441	0.0351356
Leryth_003888	sp|Q9M1Y3|SKI35_ARATH Ankyrin repeat protein SKIP35 OS=Arabidopsis thaliana OX=3702 GN=SKIP35 PE=1 SV=1	CDP19148.1 unnamed protein product [Coffea canephora]			1.89368	-2.92359	12.6518	0.00115891	0.00444734	1.55894	1.59132	0.76281	0.00270242	0.00786068
Leryth_003891	sp|Q8W496|PTC52_ARATH Protochlorophyllide-dependent translocon component 52, chloroplastic OS=Arabidopsis thaliana OX=3702 GN=PTC52 PE=2 SV=1	XP_011089144.1 protochlorophyllide-dependent translocon component 52, chloroplastic [Sesamum indicum]			-1.48267	6.0669	9.03644	0.00505172	0.0154353	1714.06	-1.24714	0.486178	0.000903535	0.00298723
Leryth_003896	sp|P37272|PSY_CAPAN Bifunctional 15-cis-phytoene synthase, chromoplastic OS=Capsicum annuum OX=4072 GN=PSY1 PE=1 SV=1	KAA8549648.1 hypothetical protein F0562_001334 [Nyssa sinensis]	crtB; 15-cis-phytoene synthase [EC:2.5.1.32]	K02291	-5.73616	3.27699	57.8454	9.95765e-09	3.06256e-07	246.658	-5.60446	0.644957	1.12016e-19	6.67379e-18
Leryth_003919	sp|K4BIZ9|WRK70_SOLLC WRKY DNA-binding transcription factor 70 OS=Solanum lycopersicum OX=4081 GN=WRKY70 PE=2 SV=1	XP_022890220.1 probable WRKY transcription factor 70 [Olea europaea var. sylvestris]			-1.25971	3.8907	6.63303	0.0147213	0.0377025	379.28	-1.05002	0.475913	0.00380933	0.0106234
Leryth_003934	sp|O49696|ALMTC_ARATH Aluminum-activated malate transporter 12 OS=Arabidopsis thaliana OX=3702 GN=ALMT12 PE=2 SV=1	KAA8522069.1 hypothetical protein F0562_012617 [Nyssa sinensis]			-3.59997	-1.43492	40.0629	3.65403e-07	5.48462e-06	7.59187	-3.54155	0.585945	6.93049e-11	1.04786e-09
Leryth_003940	sp|O23553|BAM3_ARATH Beta-amylase 3, chloroplastic OS=Arabidopsis thaliana OX=3702 GN=BAM3 PE=1 SV=3	PNX88655.1 beta-amylase chloroplastic-like, partial [Trifolium pratense]	E3.2.1.2; beta-amylase [EC:3.2.1.2]	K01177	-3.99502	-1.8908	21.8943	4.7239e-05	0.000304992	4.82234	-4.04124	1.12688	1.11555e-05	5.84397e-05
Leryth_003941	sp|Q40062|IDS3_HORVU 2'-deoxymugineic-acid 2'-dioxygenase OS=Hordeum vulgare OX=4513 GN=IDS3 PE=1 SV=3	PHT46566.1 hypothetical protein CQW23_15724 [Capsicum baccatum]			-1.44813	3.86977	43.9793	1.56887e-07	2.7533e-06	371.772	-1.4093	0.217002	1.00525e-11	1.7951e-10
Leryth_003956	sp|Q9SA63|LFG4_ARATH Protein LIFEGUARD 4 OS=Arabidopsis thaliana OX=3702 GN=LFG4 PE=2 SV=1	XP_009804930.1 PREDICTED: BI1-like protein [Nicotiana sylvestris]	TMBIM, LFG; protein lifeguard	K24205	-2.64141	-0.640564	36.1851	9.18448e-07	1.15436e-05	14.6919	-2.56453	0.426409	1.13237e-10	1.64982e-09
Leryth_003959	sp|Q3E9B8|AB23G_ARATH ABC transporter G family member 23 OS=Arabidopsis thaliana OX=3702 GN=ABCG23 PE=2 SV=1	XP_030961472.1 ABC transporter G family member 23 isoform X1 [Quercus lobata]			-2.08509	1.79946	18.9554	0.000123738	0.00067826	88.0044	-1.90913	0.470231	2.69108e-06	1.61552e-05
Leryth_003981	sp|Q9XGY7|FAR_SIMCH Alcohol-forming fatty acyl-CoA reductase OS=Simmondsia chinensis OX=3999 PE=1 SV=1	CAA2984850.1 alcohol-forming fatty acyl- reductase-like [Olea europaea subsp. europaea]	FAR; alcohol-forming fatty acyl-CoA reductase [EC:1.2.1.84]	K13356	-2.62364	3.44649	21.8345	4.90583e-05	0.000314603	277.808	-2.47741	0.527	1.40891e-07	1.12179e-06
Leryth_003982	sp|Q93ZB9|FACR3_ARATH Fatty acyl-CoA reductase 3 OS=Arabidopsis thaliana OX=3702 GN=FAR3 PE=1 SV=1	XP_004241314.1 fatty acyl-CoA reductase 3 [Solanum lycopersicum]	FAR; alcohol-forming fatty acyl-CoA reductase [EC:1.2.1.84]	K13356	-2.66456	2.65379	15.758	0.000370698	0.0017022	159.881	-2.4224	0.703127	1.70861e-05	8.59121e-05
Leryth_004004	sp|Q0JKZ0|SNL6_ORYSJ Cinnamoyl-CoA reductase-like SNL6 OS=Oryza sativa subsp. japonica OX=39947 GN=SNL6 PE=3 SV=1	KAF3432646.1 hypothetical protein FNV43_RR23748 [Rhamnella rubrinervis]			-2.0122	3.77671	51.6238	3.25312e-08	7.87946e-07	349.374	-1.9583	0.2724	2.66961e-14	7.37072e-13
Leryth_004015	*	PON97029.1 Rubredoxin-like domain containing protein [Trema orientale]			-2.32284	2.5394	30.8407	3.69817e-06	3.67398e-05	146.932	-2.20761	0.403784	7.18539e-10	8.93831e-09
Leryth_004025	*	XP_020548762.1 uncharacterized protein LOC105160250 [Sesamum indicum]			1.48697	6.12124	313.699	1.97491e-18	1.81613e-14	1772.81	1.47312	0.0853536	2.44476e-67	1.10374e-63
Leryth_004026	*	PSS04521.1 Protein of unknown function DUF599 protein [Actinidia chinensis var. chinensis]			1.54479	-0.694531	16.2569	0.000306825	0.00145968	13.5672	1.40267	0.340581	2.43494e-06	1.47846e-05
Leryth_004027	*				2.60396	1.42815	54.6662	1.70482e-08	4.67985e-07	66.2826	2.52482	0.330467	7.74334e-16	2.68093e-14
Leryth_004029	sp|Q9FGG3|WTR45_ARATH WAT1-related protein At5g64700 OS=Arabidopsis thaliana OX=3702 GN=At5g64700 PE=2 SV=1	XP_027062667.1 WAT1-related protein At5g64700-like [Coffea arabica]			2.80988	-1.31734	36.4882	8.52968e-07	1.08935e-05	8.31804	2.71629	0.473908	8.75164e-10	1.07429e-08
Leryth_004040	sp|Q6AWY3|GRF6_ORYSJ Growth-regulating factor 6 OS=Oryza sativa subsp. japonica OX=39947 GN=GRF6 PE=2 SV=2	XP_011075906.1 growth-regulating factor 2 [Sesamum indicum]			-1.49569	1.88276	38.3003	5.51946e-07	7.65181e-06	92.5607	-1.44624	0.245249	3.03073e-10	4.04035e-09
Leryth_004041	sp|Q9ZUZ3|SAU32_ARATH Auxin-responsive protein SAUR32 OS=Arabidopsis thaliana OX=3702 GN=SAUR32 PE=2 SV=1	XP_019237155.1 PREDICTED: auxin-responsive protein SAUR32-like [Nicotiana attenuata]	SAUR; SAUR family protein	K14488	-1.55301	6.7171	49.3167	5.16319e-08	1.14595e-06	2691.93	-1.51835	0.219334	4.82079e-13	1.08859e-11
Leryth_004044	sp|Q42342|CYB5E_ARATH Cytochrome b5 isoform E OS=Arabidopsis thaliana OX=3702 GN=CYTB5-E PE=1 SV=2	XP_012858290.1 PREDICTED: cytochrome b5 isoform E-like [Erythranthe guttata]	CYB5; cytochrome b5	K23490	2.82701	1.8651	24.0452	2.49812e-05	0.000179943	91.068	2.63296	0.543415	3.79936e-08	3.41339e-07
Leryth_004045	sp|Q2EF88|YSL3_ARATH Metal-nicotianamine transporter YSL3 OS=Arabidopsis thaliana OX=3702 GN=YSL3 PE=2 SV=1	XP_019246845.1 PREDICTED: metal-nicotianamine transporter YSL3-like isoform X1 [Nicotiana attenuata]			1.71009	6.63871	25.2687	1.74043e-05	0.000133783	2536.45	1.58583	0.33591	1.48332e-07	1.17579e-06
Leryth_004049	*				1.76087	-1.84723	14.2915	0.00062397	0.00264303	5.1353	1.63865	0.409905	6.06066e-06	3.35806e-05
Leryth_004051	*	PWA94544.1 hypothetical protein CTI12_AA059310 [Artemisia annua]			-1.53308	-0.478013	25.8606	1.43092e-05	0.00011363	16.3527	-1.48905	0.286832	1.6728e-08	1.6089e-07
Leryth_004056	*	KAA8522063.1 hypothetical protein F0562_012623 [Nyssa sinensis]			-1.51396	-0.442125	16.8033	0.000253328	0.00124113	16.9372	-1.3791	0.384103	2.9693e-05	0.000141152
Leryth_004060	sp|Q850K7|EXLB1_ORYSJ Expansin-like B1 OS=Oryza sativa subsp. japonica OX=39947 GN=EXLB1 PE=2 SV=2	PSR93516.1 Expansin-like [Actinidia chinensis var. chinensis]			1.59164	1.93247	8.65142	0.0059607	0.0177183	95.3549	1.22286	0.565131	0.00127129	0.00403208
Leryth_004067	sp|Q96303|PHT14_ARATH Inorganic phosphate transporter 1-4 OS=Arabidopsis thaliana OX=3702 GN=PHT1-4 PE=1 SV=1	XP_022851583.1 inorganic phosphate transporter 1-4-like [Olea europaea var. sylvestris]	PHO84; MFS transporter, PHS family, inorganic phosphate transporter	K08176	-2.01321	-1.67859	6.99867	0.0123945	0.0327434	6.47818	-1.4319	0.974238	0.00506048	0.0135984
Leryth_004072	sp|A0A072VHJ1|AMT25_MEDTR Ammonium transporter 2 member 5 OS=Medicago truncatula OX=3880 GN=AMT2-5 PE=2 SV=1	XP_024451747.1 ammonium transporter 3 member 1 [Populus trichocarpa]	amt, AMT, MEP; ammonium transporter, Amt family	K03320	-1.29621	0.0895264	21.9287	4.67333e-05	0.000302222	25.5742	-1.22758	0.282136	1.71153e-06	1.0761e-05
Leryth_004109	*	XP_019227533.1 PREDICTED: uncharacterized protein LOC109208836 [Nicotiana attenuata]			-2.65843	0.116367	76.1363	4.34147e-10	2.51623e-08	25.8509	-2.63526	0.294482	1.97904e-20	1.30117e-18
Leryth_004110	*	XP_027161171.1 uncharacterized protein LOC113762099 [Coffea eugenioides]			-2.03563	0.672409	79.198	2.73449e-10	1.77923e-08	39.1538	-2.01002	0.224665	2.93425e-20	1.9004e-18
Leryth_004125	sp|Q9XF92|BRH1_ARATH Brassinosteroid-responsive RING protein 1 OS=Arabidopsis thaliana OX=3702 GN=BRH1 PE=2 SV=1	XP_016698458.1 PREDICTED: E3 ubiquitin-protein ligase RHA1B-like [Gossypium hirsutum]	RHA1; RING-H2 zinc finger protein RHA1	K16281	5.6718	1.97545	81.7653	8.15805e-09	2.6019e-07	97.5086	5.65735	0.670155	1.44842e-21	1.11571e-19
Leryth_004133	sp|Q8W571|ATL32_ARATH RING-H2 finger protein ATL32 OS=Arabidopsis thaliana OX=3702 GN=ATL32 PE=2 SV=3	XP_031114357.1 RING-H2 finger protein ATL63-like [Ipomoea triloba]			-1.2626	0.148307	29.0647	5.79775e-06	5.34408e-05	26.4926	-1.19459	0.237336	6.73841e-08	5.739e-07
Leryth_004135	sp|Q6K7H2|KCY4_ORYSJ UMP-CMP kinase 4 OS=Oryza sativa subsp. japonica OX=39947 GN=Os02g0778400 PE=2 SV=1	PIN12586.1 Uridylate kinase/adenylate kinase [Handroanthus impetiginosus]	CMPK1, UMPK; UMP-CMP kinase [EC:2.7.4.14]	K13800	-1.24955	3.75148	38.2806	5.65257e-07	7.78936e-06	342.48	-1.21085	0.203068	3.47163e-10	4.55811e-09
Leryth_004143	sp|Q6NKS1|P2C65_ARATH Probable protein phosphatase 2C 65 OS=Arabidopsis thaliana OX=3702 GN=At5g01700 PE=2 SV=1	XP_027070523.1 probable protein phosphatase 2C 65 [Coffea arabica]			-3.11925	-2.86908	13.2023	0.000938696	0.0037192	1.76301	-2.3064	1.91578	0.00723603	0.0185705
Leryth_004150	sp|Q5NE24|NSP2_MEDTR Protein NODULATION SIGNALING PATHWAY 2 OS=Medicago truncatula OX=3880 GN=NSP2 PE=1 SV=1	THF94992.1 hypothetical protein TEA_024812 [Camellia sinensis var. sinensis]			-2.16525	0.0228278	9.06559	0.00498925	0.0152734	24.3241	-1.661	0.784777	0.00125789	0.00399541
Leryth_004151	sp|Q5NE24|NSP2_MEDTR Protein NODULATION SIGNALING PATHWAY 2 OS=Medicago truncatula OX=3880 GN=NSP2 PE=1 SV=1	KAF6146965.1 hypothetical protein GIB67_036684 [Kingdonia uniflora]			-2.1394	1.26484	10.0578	0.00328854	0.010748	59.9817	-1.75226	0.683243	0.000391736	0.00142011
Leryth_004156	sp|Q9SLV1|ZW2_ARATH Protein ZW2 OS=Arabidopsis thaliana OX=3702 GN=ZW2 PE=2 SV=1	XP_009623095.1 protein ZW2-like [Nicotiana tomentosiformis]			2.66241	-1.30949	20.0059	8.62492e-05	0.00050412	8.40912	2.48848	0.644381	2.89158e-06	1.72159e-05
Leryth_004158	sp|Q9FFF6|DIOX5_ARATH Probable 2-oxoglutarate-dependent dioxygenase At5g05600 OS=Arabidopsis thaliana OX=3702 GN=At5g05600 PE=2 SV=1	XP_028075982.1 probable 2-oxoglutarate-dependent dioxygenase At5g05600 [Camellia sinensis]			4.17919	5.39879	18.9383	0.00012444	0.000681568	1070.77	3.65404	1.1289	3.70906e-06	2.15268e-05
Leryth_004171	sp|Q9SH89|OFT19_ARATH O-fucosyltransferase 19 OS=Arabidopsis thaliana OX=3702 GN=OFUT19 PE=2 SV=1	XP_009629250.1 O-fucosyltransferase 19 [Nicotiana tomentosiformis]			1.85016	1.17693	32.5828	2.27234e-06	2.45744e-05	55.604	1.74592	0.322558	4.28676e-09	4.62153e-08
Leryth_004178	sp|P0CI03|PTR28_ARATH Protein NRT1/ PTR FAMILY 5.6 OS=Arabidopsis thaliana OX=3702 GN=NPF5.6 PE=2 SV=1	XP_016435035.1 PREDICTED: protein NRT1/ PTR FAMILY 5.7-like isoform X4 [Nicotiana tabacum]			-1.5539	2.54239	13.3547	0.00089436	0.00356761	148.888	-1.39344	0.419535	7.22277e-05	0.000312586
Leryth_004182	*	XP_027173242.1 uncharacterized protein LOC113772944 [Coffea eugenioides]			-3.20565	1.84325	16.2895	0.000307169	0.00146031	90.4038	-2.89259	0.836797	1.36032e-06	8.75796e-06
Leryth_004183	sp|O81208|OHP1_ARATH Light-harvesting complex-like protein OHP1, chloroplastic OS=Arabidopsis thaliana OX=3702 GN=OHP1 PE=1 SV=1	XP_018841680.2 light-harvesting complex-like protein OHP1, chloroplastic [Juglans regia]			-2.48172	0.8906	21.1547	6.04763e-05	0.000373332	45.566	-2.31125	0.53572	1.69381e-07	1.32791e-06
Leryth_004185	sp|Q09893|YAI5_SCHPO Uncharacterized protein C24B11.05 OS=Schizosaccharomyces pombe (strain 972 / ATCC 24843) OX=284812 GN=SPAC24B11.05 PE=3 SV=1	KAF7143477.1 hypothetical protein RHSIM_Rhsim05G0194000 [Rhododendron simsii]	K07025; putative hydrolase of the HAD superfamily	K07025	-1.91064	3.62444	65.7251	2.44011e-09	9.92886e-08	314.247	-1.87587	0.232458	4.38208e-17	1.83427e-15
Leryth_004192	*	PIN19399.1 hypothetical protein CDL12_07903 [Handroanthus impetiginosus]			-1.66051	0.00924416	43.0392	1.86308e-07	3.16884e-06	24.197	-1.60744	0.263022	1.08988e-10	1.59393e-09
Leryth_004200	sp|Q5XV40|LAZY1_ARATH Protein LAZY 1 OS=Arabidopsis thaliana OX=3702 GN=LAZY1 PE=1 SV=1	XP_027076626.1 protein LAZY 1-like [Coffea arabica]			2.0108	1.8594	35.5246	1.09328e-06	1.33753e-05	90.1351	1.90532	0.336923	8.20922e-10	1.01248e-08
Leryth_004208	sp|Q9SGA2|GDPD1_ARATH Glycerophosphodiester phosphodiesterase GDPD1, chloroplastic OS=Arabidopsis thaliana OX=3702 GN=GDPD1 PE=1 SV=1	KAA8548266.1 hypothetical protein F0562_004473 [Nyssa sinensis]	GDE1; glycerophosphodiester phosphodiesterase [EC:3.1.4.46]	K18696	-1.89252	9.1801	27.2833	9.76797e-06	8.29369e-05	14842.2	-1.783	0.345502	1.74196e-08	1.66987e-07
Leryth_004209	sp|Q9FY93|NAC83_ARATH NAC domain-containing protein 83 OS=Arabidopsis thaliana OX=3702 GN=NAC083 PE=1 SV=1	KAF5961529.1 hypothetical protein HYC85_002738 [Camellia sinensis]			1.14487	2.34593	21.3618	5.58495e-05	0.000350575	127.583	1.05777	0.249304	3.81432e-06	2.20694e-05
Leryth_004221	*	XP_031113767.1 uncharacterized protein LOC116017346 [Ipomoea triloba]			-1.5077	2.90877	121.811	1.27732e-12	3.01186e-10	190.306	-1.49989	0.136584	7.3026e-29	1.45138e-26
Leryth_004229	sp|Q9SWR3|MMT1_WEDBI Methionine S-methyltransferase OS=Wedelia biflora OX=101473 GN=MMT1 PE=1 SV=1	XP_027113316.1 methionine S-methyltransferase isoform X1 [Coffea arabica]			1.77066	4.20592	86.8367	9.61589e-11	8.11264e-09	468.076	1.7268	0.191748	7.84247e-21	5.45953e-19
Leryth_004230	sp|Q9FMY1|C86B1_ARATH Cytochrome P450 86B1 OS=Arabidopsis thaliana OX=3702 GN=CYP86B1 PE=2 SV=1	XP_027154173.1 cytochrome P450 86B1-like [Coffea eugenioides]	CYP86B1; fatty acid omega-hydroxylase [EC:1.14.-.-]	K15402	-1.6365	2.95012	13.7495	0.000771078	0.00316508	197.143	-1.4676	0.436607	7.22583e-05	0.000312614
Leryth_004234	sp|Q66GQ6|IP5P5_ARATH Type I inositol polyphosphate 5-phosphatase 5 OS=Arabidopsis thaliana OX=3702 GN=IP5P5 PE=2 SV=1	XP_022870252.1 type I inositol polyphosphate 5-phosphatase 5-like, partial [Olea europaea var. sylvestris]			2.15631	1.52237	55.7773	1.3773e-08	3.94158e-07	71.1309	2.07766	0.289282	1.37669e-14	3.99149e-13
Leryth_004244	sp|O23693|MLO4_ARATH MLO-like protein 4 OS=Arabidopsis thaliana OX=3702 GN=MLO4 PE=2 SV=2	XP_019249986.1 PREDICTED: MLO-like protein 4 [Nicotiana attenuata]	MLO; mlo protein	K08472	1.41633	1.90908	29.0273	5.85762e-06	5.38667e-05	93.5145	1.32981	0.264891	5.4884e-08	4.76161e-07
Leryth_004245	sp|Q9ZTS2|FER_CAPAN Ferredoxin, chloroplastic OS=Capsicum annuum OX=4072 GN=AP1 PE=1 SV=1	XP_015878951.1 ferredoxin [Ziziphus jujuba]	petF; ferredoxin	K02639	-2.05128	2.89395	20.3667	7.8081e-05	0.000463347	188.112	-1.90427	0.442108	5.27305e-07	3.7378e-06
Leryth_004250	sp|Q69ZF3|GBA2_MOUSE Non-lysosomal glucosylceramidase OS=Mus musculus OX=10090 GN=Gba2 PE=1 SV=2	XP_027159338.1 non-lysosomal glucosylceramidase isoform X1 [Coffea eugenioides]	GBA2; non-lysosomal glucosylceramidase [EC:3.2.1.45]	K17108	-1.16223	3.87182	104.056	9.70766e-12	1.33907e-09	372.281	-1.15702	0.114679	1.12898e-24	1.36083e-22
Leryth_004251	sp|F4IJ77|AATP4_ARATH AAA-ATPase At2g46620 OS=Arabidopsis thaliana OX=3702 GN=At2g46620 PE=2 SV=1	GFY81546.1 P-loop containing nucleoside triphosphate hydrolases superfamily protein [Actinidia rufa]			-1.26826	6.07329	86.3507	9.82409e-11	8.24443e-09	1719.9	-1.25781	0.137694	1.05313e-20	7.21559e-19
Leryth_004252	*	PIM97634.1 hypothetical protein CDL12_29895 [Handroanthus impetiginosus]			-1.8184	5.92439	78.5745	3.26397e-10	2.02508e-08	1551.03	-1.79545	0.201913	3.35209e-20	2.15494e-18
Leryth_004265	sp|Q8GZ99|HPCA1_ARATH Leucine-rich repeat receptor protein kinase HPCA1 OS=Arabidopsis thaliana OX=3702 GN=HPCA1 PE=1 SV=1	XP_009605195.1 probable leucine-rich repeat receptor-like protein kinase At5g49770 [Nicotiana tomentosiformis]			-1.47095	6.82311	84.2434	1.35757e-10	1.05799e-08	2893.65	-1.45408	0.159584	9.781e-21	6.73698e-19
Leryth_004266	sp|Q8GZ99|HPCA1_ARATH Leucine-rich repeat receptor protein kinase HPCA1 OS=Arabidopsis thaliana OX=3702 GN=HPCA1 PE=1 SV=1	XP_011088110.1 probable leucine-rich repeat receptor-like protein kinase At5g49770 isoform X1 [Sesamum indicum]			-1.5629	4.95978	46.6411	8.97393e-08	1.76964e-06	792.939	-1.52127	0.224793	1.26456e-12	2.67675e-11
Leryth_004287	sp|Q8L9K4|SOFL5_ARATH Protein SOB FIVE-LIKE 5 OS=Arabidopsis thaliana OX=3702 GN=SOFL5 PE=2 SV=1	XP_015084001.1 uncharacterized protein LOC107027332 [Solanum pennellii]			2.3693	1.6877	63.1778	3.59782e-09	1.36529e-07	79.7636	2.29185	0.292348	1.22923e-16	4.78389e-15
Leryth_004291	sp|Q7XHI9|BH084_ARATH Transcription factor bHLH84 OS=Arabidopsis thaliana OX=3702 GN=BHLH84 PE=1 SV=1	KAB1208378.1 Transcription factor bHLH84 [Morella rubra]			-6.35415	0.198658	38.2765	5.77202e-07	7.90515e-06	28.1452	-6.38225	1.11594	1.2445e-10	1.79213e-09
Leryth_004296	sp|Q94AI1|QWRF2_ARATH QWRF motif-containing protein 2 OS=Arabidopsis thaliana OX=3702 GN=QWRF2 PE=2 SV=1	PIN16297.1 hypothetical protein CDL12_11056 [Handroanthus impetiginosus]			-1.15567	2.82982	13.7556	0.000769037	0.00315905	179.455	-1.04574	0.312071	0.000113456	0.00046784
Leryth_004316	sp|Q9LT75|PTN2A_ARATH Phosphatidylinositol 3,4,5-trisphosphate 3-phosphatase and protein-tyrosine-phosphatase PTEN2A OS=Arabidopsis thaliana OX=3702 GN=PTEN2A PE=1 SV=1	XP_020238463.1 phosphatidylinositol 3,4,5-trisphosphate 3-phosphatase and protein-tyrosine-phosphatase PTEN2A-like [Cajanus cajan]	PTEN; phosphatidylinositol-3,4,5-trisphosphate 3-phosphatase and dual-specificity protein phosphatase PTEN [EC:3.1.3.16 3.1.3.48 3.1.3.67]	K01110	-1.03231	2.70127	42.8655	1.93635e-07	3.27127e-06	164.287	-1.01207	0.157622	2.5138e-11	4.14761e-10
Leryth_004330	sp|Q9FX85|PER10_ARATH Peroxidase 10 OS=Arabidopsis thaliana OX=3702 GN=PER10 PE=1 SV=1	XP_025013603.1 peroxidase 10 [Ricinus communis]	E1.11.1.7; peroxidase [EC:1.11.1.7]	K00430	-6.05178	2.59642	51.3067	3.46368e-08	8.2876e-07	153.526	-5.95516	0.70038	1.93526e-19	1.10739e-17
Leryth_004350	sp|Q8VZ80|PLT5_ARATH Polyol transporter 5 OS=Arabidopsis thaliana OX=3702 GN=PLT5 PE=1 SV=2	XP_028093685.1 putative polyol transporter 2 [Camellia sinensis]			1.48204	3.72115	38.0708	6.05936e-07	8.19841e-06	333.99	1.4087	0.243038	7.79115e-10	9.64576e-09
Leryth_004371	sp|Q9SDZ9|PPAF2_IPOBA Purple acid phosphatase 2 OS=Ipomoea batatas OX=4120 GN=PAP2 PE=1 SV=1	KAF2322849.1 hypothetical protein GH714_031354 [Hevea brasiliensis]	ACP7; acid phosphatase type 7	K22390	-1.53692	3.97963	58.8444	8.0872e-09	2.58528e-07	401.458	-1.50585	0.198837	4.12707e-15	1.28072e-13
Leryth_004380	sp|Q944G9|ALFP2_ARATH Fructose-bisphosphate aldolase 2, chloroplastic OS=Arabidopsis thaliana OX=3702 GN=FBA2 PE=1 SV=2	NP_001333903.1 fructose-bisphosphate aldolase 1 [Solanum lycopersicum]	ALDO; fructose-bisphosphate aldolase, class I [EC:4.1.2.13]	K01623	-1.85206	6.05261	26.0086	1.40431e-05	0.000112036	1694.81	-1.74487	0.352238	2.18507e-08	2.05011e-07
Leryth_004419	*				1.74503	4.68124	61.5047	5.15699e-09	1.79635e-07	652.14	1.6916	0.222311	2.84324e-15	9.01664e-14
Leryth_004420	sp|Q9SX98|LHTL8_ARATH Lysine histidine transporter-like 8 OS=Arabidopsis thaliana OX=3702 GN=AATL1 PE=1 SV=1	XP_022862003.1 lysine histidine transporter-like 8 isoform X1 [Olea europaea var. sylvestris]			2.69739	5.87872	25.2381	1.75607e-05	0.000134686	1501.84	2.51049	0.507158	1.31144e-08	1.28945e-07
Leryth_004423	*	KAA8520804.1 hypothetical protein F0562_014924 [Nyssa sinensis]			-1.59245	3.75138	31.5491	3.0688e-06	3.16258e-05	342.425	-1.52407	0.280367	3.14566e-09	3.47625e-08
Leryth_004447	sp|P09043|G3PA_TOBAC Glyceraldehyde-3-phosphate dehydrogenase A, chloroplastic (Fragment) OS=Nicotiana tabacum OX=4097 GN=GAPA PE=2 SV=1	BAP91041.1 glyceraldehyde 3-phosphate dehydrogenase-A [Nicotiana benthamiana]	GAPA; glyceraldehyde-3-phosphate dehydrogenase (NADP+) (phosphorylating) [EC:1.2.1.13]	K05298	-1.28147	1.8331	7.24975	0.01109	0.0298663	89.3546	-1.02503	0.479664	0.00392866	0.0109222
Leryth_004453	sp|Q5NBM8|CSA_ORYSJ Transcription factor CSA OS=Oryza sativa subsp. japonica OX=39947 GN=CSA PE=2 SV=2	XP_021622094.1 transcription factor MYB56-like [Manihot esculenta]	MYBP; transcription factor MYB, plant	K09422	1.99631	2.13114	29.7478	4.93219e-06	4.68074e-05	109.396	1.87078	0.363357	1.92071e-08	1.82177e-07
Leryth_004461	sp|Q9SV87|BRN2_ARATH Protein BEARSKIN2 OS=Arabidopsis thaliana OX=3702 GN=BRN2 PE=2 SV=1	CAA2987499.1 BEARSKIN2 [Olea europaea subsp. europaea]			1.08781	1.94765	28.949	5.98482e-06	5.48718e-05	96.2884	1.03293	0.198729	4.29831e-08	3.81298e-07
Leryth_004468	sp|P0CL18|EIF2D_RABIT Eukaryotic translation initiation factor 2D OS=Oryctolagus cuniculus OX=9986 GN=EIF2D PE=1 SV=1	XP_027095130.1 eukaryotic translation initiation factor 2D-like isoform X1 [Coffea arabica]	EIF2D; translation initiation factor 2D	K15027	-1.56216	2.00565	41.1092	2.87437e-07	4.50046e-06	100.615	-1.50619	0.242375	4.44711e-11	7.00378e-10
Leryth_004471	*	XP_027093886.1 uncharacterized protein LOC113714302 [Coffea arabica]			1.61378	6.69916	29.6902	5.03045e-06	4.75163e-05	2644.39	1.51421	0.294269	2.23897e-08	2.09464e-07
Leryth_004488	sp|Q9SF78|GDL29_ARATH GDSL esterase/lipase At1g71691 OS=Arabidopsis thaliana OX=3702 GN=At1g71691 PE=2 SV=1	XP_011095918.1 GDSL esterase/lipase At1g71691 [Sesamum indicum]			1.83356	0.0565686	36.7369	8.02941e-07	1.03706e-05	24.2093	1.74605	0.286213	8.5015e-11	1.26845e-09
Leryth_004494	sp|O80542|ERF19_ARATH Ethylene-responsive transcription factor ERF019 OS=Arabidopsis thaliana OX=3702 GN=ERF019 PE=2 SV=1	XP_027150154.1 ethylene-responsive transcription factor ERF020 [Coffea eugenioides]			2.81242	0.204952	51.9858	2.86619e-08	7.079e-07	27.3193	2.72144	0.385348	3.16289e-14	8.6501e-13
Leryth_004497	sp|Q96GN5|CDA7L_HUMAN Cell division cycle-associated 7-like protein OS=Homo sapiens OX=9606 GN=CDCA7L PE=1 SV=2	XP_022844847.1 uncharacterized protein LOC111367947 [Olea europaea var. sylvestris]	CDCA7, JPO1; cell division cycle-associated protein 7	K23408	1.08975	4.09203	36.2821	9.11667e-07	1.1474e-05	432.883	1.03744	0.183374	2.66764e-09	2.99374e-08
Leryth_004505	sp|P81395|MYB30_ANTMA Myb-related protein 330 OS=Antirrhinum majus OX=4151 GN=MYB330 PE=2 SV=1	AIS39993.1 MYB2 [Lithospermum erythrorhizon]	MYBP; transcription factor MYB, plant	K09422	-1.1595	4.26528	35.3807	1.14961e-06	1.3955e-05	489.928	-1.12321	0.197049	1.9695e-09	2.26893e-08
Leryth_004520	sp|Q8L9J7|SWET1_ARATH Bidirectional sugar transporter SWEET1 OS=Arabidopsis thaliana OX=3702 GN=SWEET1 PE=1 SV=1	XP_022851443.1 bidirectional sugar transporter SWEET1-like [Olea europaea var. sylvestris]	SLC50A, SWEET; solute carrier family 50 (sugar transporter)	K15382	1.87649	0.464006	9.75549	0.00372882	0.011927	32.9698	1.53679	0.636153	0.000571339	0.00198206
Leryth_004526	sp|Q6R0C4|MYB52_ARATH Transcription factor MYB52 OS=Arabidopsis thaliana OX=3702 GN=MYB52 PE=2 SV=1	XP_027148060.1 transcription factor LAF1-like [Coffea eugenioides]	MYBP; transcription factor MYB, plant	K09422	-1.88064	1.03966	10.6837	0.00254435	0.00865945	50.8292	-1.55324	0.595938	0.000501942	0.00176793
Leryth_004536	sp|Q7X9B9|NLP2_ARATH Protein NLP2 OS=Arabidopsis thaliana OX=3702 GN=NLP2 PE=2 SV=3	XP_019266405.1 PREDICTED: protein NLP2 [Nicotiana attenuata]			-1.43053	3.85176	24.257	2.34524e-05	0.000171393	367.144	-1.35666	0.29043	3.59898e-07	2.64027e-06
Leryth_004538	sp|Q8LPQ8|MSSP2_ARATH Monosaccharide-sensing protein 2 OS=Arabidopsis thaliana OX=3702 GN=MSSP2 PE=1 SV=2	XP_028092263.1 monosaccharide-sensing protein 2-like [Camellia sinensis]			1.28858	1.95967	66.1366	2.16612e-09	9.09571e-08	97.0777	1.2476	0.147628	4.37102e-18	2.08015e-16
Leryth_004539	*	XP_010090708.1 uncharacterized protein LOC21396896 [Morus notabilis]			-1.76087	3.66038	36.0729	9.79013e-07	1.21389e-05	321.807	-1.68971	0.289827	2.15299e-10	2.95806e-09
Leryth_004560	sp|Q93ZM9|TIF9_ARATH Protein TIFY 9 OS=Arabidopsis thaliana OX=3702 GN=TIFY9 PE=1 SV=1	XP_024023712.1 protein TIFY 9 isoform X1 [Morus notabilis]	JAZ; jasmonate ZIM domain-containing protein	K13464	1.27672	4.9942	92.5234	4.20144e-11	4.39051e-09	810.549	1.24295	0.136747	1.42904e-20	9.58927e-19
Leryth_004561	*				1.5581	-0.91953	29.0976	5.74576e-06	5.30502e-05	11.4038	1.46897	0.277343	1.12326e-08	1.11836e-07
Leryth_004566	sp|Q9FPJ5|LRR1_ARATH Leucine-rich repeat protein 1 OS=Arabidopsis thaliana OX=3702 GN=LRR1 PE=1 SV=1	KAE9454802.1 hypothetical protein C3L33_13318, partial [Rhododendron williamsianum]			2.97178	2.85384	100.232	1.66666e-11	2.1287e-09	181.628	2.91359	0.285117	6.78426e-26	9.70522e-24
Leryth_004573	sp|Q9ZUZ3|SAU32_ARATH Auxin-responsive protein SAUR32 OS=Arabidopsis thaliana OX=3702 GN=SAUR32 PE=2 SV=1	XP_021289813.1 auxin-responsive protein SAUR71-like [Herrania umbratica]	SAUR; SAUR family protein	K14488	-1.24804	8.16969	40.8457	3.0942e-07	4.7828e-06	7365.7	-1.21392	0.196187	7.74048e-11	1.16089e-09
Leryth_004583	sp|Q8H6W9|LRR1_CAPAN Leucine-rich repeat protein 1 OS=Capsicum annuum OX=4072 GN=LRR1 PE=1 SV=2	XP_027090751.1 leucine-rich repeat protein 1-like [Coffea arabica]	BAK1; brassinosteroid insensitive 1-associated receptor kinase 1 [EC:2.7.10.1 2.7.11.1]	K13416	2.05246	3.18972	20.3971	7.73222e-05	0.000459338	230.362	1.87964	0.448639	1.44507e-06	9.25099e-06
Leryth_004595	sp|Q9FYA2|WRK75_ARATH Probable WRKY transcription factor 75 OS=Arabidopsis thaliana OX=3702 GN=WRKY75 PE=1 SV=1	XP_009615508.1 probable WRKY transcription factor 75 [Nicotiana tomentosiformis]			1.72452	6.15552	38.0901	6.03176e-07	8.16908e-06	1818.13	1.63163	0.280664	2.20162e-10	3.0201e-09
Leryth_004602	sp|Q9XH43|CET2_TOBAC CEN-like protein 2 OS=Nicotiana tabacum OX=4097 GN=CET2 PE=2 SV=1	XP_016466531.1 PREDICTED: CEN-like protein 2 [Nicotiana tabacum]	PEBP, TFS1; phosphatidylethanolamine-binding protein	K06910	1.34825	5.44953	17.7911	0.000182844	0.000941453	1112.45	1.2228	0.322448	1.11896e-05	5.86062e-05
Leryth_004605	*	XP_011088883.1 uncharacterized protein LOC105170010 [Sesamum indicum]			-1.61346	5.56814	36.0786	9.77666e-07	1.21276e-05	1211.41	-1.55428	0.264586	3.85492e-10	5.03091e-09
Leryth_004623	sp|A0A072VHJ1|AMT25_MEDTR Ammonium transporter 2 member 5 OS=Medicago truncatula OX=3880 GN=AMT2-5 PE=2 SV=1	PIN12532.1 Ammonia permease [Handroanthus impetiginosus]	amt, AMT, MEP; ammonium transporter, Amt family	K03320	3.22029	-2.7733	22.7543	3.61797e-05	0.000243922	1.87096	2.97825	0.945949	3.23288e-05	0.000152188
Leryth_004624	sp|O13801|YE04_SCHPO Uncharacterized RNA-binding protein C17H9.04c OS=Schizosaccharomyces pombe (strain 972 / ATCC 24843) OX=284812 GN=SPAC17H9.04c PE=1 SV=1	CAA3033774.1 TATA-binding -associated factor 2N-like [Olea europaea subsp. europaea]			1.55774	4.20199	88.0589	7.83319e-11	7.10862e-09	466.918	1.51676	0.168538	2.63588e-20	1.72e-18
Leryth_004626	sp|O24629|SIGA_ARATH RNA polymerase sigma factor sigA OS=Arabidopsis thaliana OX=3702 GN=SIGA PE=1 SV=1	KAA8540155.1 hypothetical protein F0562_026847 [Nyssa sinensis]	rpoD; RNA polymerase primary sigma factor	K03086	-1.38601	2.86861	28.2875	7.25566e-06	6.46541e-05	184.704	-1.32286	0.261133	2.77543e-08	2.5462e-07
Leryth_004641	sp|F4KFM8|LEA65_ARATH Late embryogenesis abundant protein At5g17165 OS=Arabidopsis thaliana OX=3702 GN=At5g17165 PE=3 SV=1	KAA8540130.1 hypothetical protein F0562_026822 [Nyssa sinensis]			2.58924	7.50362	88.3321	8.12831e-11	7.30436e-09	4617.95	2.544	0.266104	4.23219e-23	4.12694e-21
Leryth_004654	*	KAF7146921.1 hypothetical protein RHSIM_Rhsim03G0218200 [Rhododendron simsii]			1.55741	1.3488	9.42567	0.00428243	0.0134224	63.2623	1.24562	0.529284	0.0012603	0.00400257
Leryth_004656	*	XP_010671286.1 PREDICTED: fibrous sheath CABYR-binding protein [Beta vulgaris subsp. vulgaris]			-3.56278	1.33785	23.2962	3.12975e-05	0.000217217	63.2273	-3.37799	0.719539	1.32463e-08	1.30045e-07
Leryth_004657	*	PIN02895.1 hypothetical protein CDL12_24582 [Handroanthus impetiginosus]			-1.28257	3.31728	82.7457	1.62589e-10	1.18979e-08	252.989	-1.26757	0.143002	8.17833e-20	5.00469e-18
Leryth_004689	*				-1.37657	3.25799	17.183	0.000225113	0.00112264	242.985	-1.27045	0.332209	1.60361e-05	8.12132e-05
Leryth_004690	sp|Q9FIQ0|AGD9_ARATH Probable ADP-ribosylation factor GTPase-activating protein AGD9 OS=Arabidopsis thaliana OX=3702 GN=AGD9 PE=1 SV=1	XP_031097289.1 probable ADP-ribosylation factor GTPase-activating protein AGD9 [Ipomoea triloba]	ARFGAP2_3; ADP-ribosylation factor GTPase-activating protein 2/3	K12493	3.06094	-0.755998	57.4735	1.0026e-08	3.07645e-07	12.9484	3.01153	0.340743	6.20284e-20	3.86356e-18
Leryth_004691	sp|A0A3Q7HRZ6|MYC2_SOLLC Transcription factor MYC2 OS=Solanum lycopersicum OX=4081 GN=MYC2 PE=1 SV=1	AGQ80897.1 MYC1 [Lithospermum erythrorhizon]	MYC2; transcription factor MYC2	K13422	1.85618	7.49911	36.9081	7.99707e-07	1.03336e-05	4613.08	1.81579	0.300942	4.24781e-10	5.49408e-09
Leryth_004695	sp|Q84P24|4CLL6_ARATH 4-coumarate--CoA ligase-like 6 OS=Arabidopsis thaliana OX=3702 GN=4CLL6 PE=1 SV=2	GFQ02858.1 4-coumarate--coa ligase-like 6 [Phtheirospermum japonicum]	4CL; 4-coumarate--CoA ligase [EC:6.2.1.12]	K01904	2.82081	4.37864	44.9482	1.28597e-07	2.37943e-06	528.051	2.69473	0.405613	1.46329e-12	3.04785e-11
Leryth_004708	sp|G7L1W7|AMT24_MEDTR Ammonium transporter 2 member 4 OS=Medicago truncatula OX=3880 GN=AMT2-4 PE=2 SV=1	TXG63729.1 hypothetical protein EZV62_010723 [Acer yangbiense]	amt, AMT, MEP; ammonium transporter, Amt family	K03320	-3.17261	-1.66425	23.0118	3.34313e-05	0.000228576	6.14362	-2.98425	0.734464	2.79299e-06	1.6713e-05
Leryth_004718	sp|Q9ZT92|AK10B_ARATH RNA demethylase ALKBH10B OS=Arabidopsis thaliana OX=3702 GN=ALKBH10B PE=1 SV=1	XP_027352105.1 RNA demethylase ALKBH10B-like isoform X3 [Abrus precatorius]	ALKBH5; mRNA N6-methyladenine demethylase [EC:1.14.11.53]	K10767	-3.0112	1.37058	24.3232	2.29948e-05	0.000168495	64.8387	-2.84584	0.585265	2.5738e-08	2.37376e-07
Leryth_004732	sp|Q39644|LEA5_CITSI Late embryogenesis abundant protein Lea5 OS=Citrus sinensis OX=2711 GN=LEA5 PE=2 SV=1	AAC06242.1 late embryogenis abundant protein 5 [Nicotiana tabacum]			1.39082	3.50513	31.3571	3.22315e-06	3.28241e-05	287.106	1.31195	0.250438	1.57342e-08	1.51949e-07
Leryth_004738	*	XP_012837449.1 PREDICTED: uncharacterized protein LOC105957994 [Erythranthe guttata]			-1.87103	0.0584536	27.3569	9.32446e-06	7.98249e-05	24.8103	-1.77412	0.36024	6.5956e-08	5.62473e-07
Leryth_004739	sp|Q9LXA5|LRK91_ARATH L-type lectin-domain containing receptor kinase IX.1 OS=Arabidopsis thaliana OX=3702 GN=LECRK91 PE=1 SV=1	AKV93685.1 clade XVIII lectin receptor kinase [Nicotiana benthamiana]			-3.04804	-0.450947	42.1263	2.28391e-07	3.73937e-06	16.8745	-2.93952	0.474206	1.83715e-11	3.11609e-10
Leryth_004748	sp|Q9T072|BH025_ARATH Transcription factor bHLH25 OS=Arabidopsis thaliana OX=3702 GN=BHLH25 PE=2 SV=2	KAA8536325.1 hypothetical protein F0562_028803 [Nyssa sinensis]			2.11885	0.788219	38.272	5.55662e-07	7.69172e-06	41.7162	2.01886	0.328571	4.99746e-11	7.76798e-10
Leryth_004754	sp|P92934|AAP6_ARATH Amino acid permease 6 OS=Arabidopsis thaliana OX=3702 GN=AAP6 PE=1 SV=1	AAO13688.1 amino acid transporter [Solanum lycopersicum]			-2.09836	-1.97742	13.62	0.000801556	0.00325963	4.34471	-1.87573	0.624824	0.00014425	0.000579852
Leryth_004761	*				-1.75548	-2.30982	11.2926	0.00197649	0.00698174	3.12625	-1.49757	0.617479	0.00110726	0.00357588
Leryth_004762	sp|O82339|CRF5_ARATH Ethylene-responsive transcription factor CRF5 OS=Arabidopsis thaliana OX=3702 GN=CRF5 PE=1 SV=1	PIN00569.1 hypothetical protein CDL12_26929 [Handroanthus impetiginosus]			-1.33073	0.0473726	9.52697	0.00408028	0.0128692	25.039	-1.12732	0.447133	0.00133072	0.00419603
Leryth_004765	*	XP_027179702.1 uncharacterized protein LOC113778479 [Coffea eugenioides]			-1.29587	1.79299	78.9678	2.82993e-10	1.83268e-08	86.7738	-1.28653	0.144036	5.49118e-20	3.44502e-18
Leryth_004771	sp|P27880|HSP12_MEDSA 18.2 kDa class I heat shock protein OS=Medicago sativa OX=3879 GN=HSP18.2 PE=2 SV=1	XP_010271882.1 PREDICTED: 17.8 kDa class I heat shock protein-like [Nelumbo nucifera]	HSP20; HSP20 family protein	K13993	-1.43113	-1.00037	5.97424	0.0200208	0.0486123	11.58	-1.0545	0.645158	0.00825918	0.0208005
Leryth_004773	sp|P0DH64|Y4891_SELML FAS1 domain-containing protein SELMODRAFT_448915 OS=Selaginella moellendorffii OX=88036 GN=SELMODRAFT_448915 PE=2 SV=1	XP_011096725.2 mucin-2-like [Sesamum indicum]			-3.8459	-3.226	15.9436	0.00057123	0.00245622	0.823532	-4.4957	2.83867	0.00874096	0.0218448
Leryth_004781	sp|P92949|FRO2_ARATH Ferric reduction oxidase 2 OS=Arabidopsis thaliana OX=3702 GN=FRO2 PE=1 SV=2	XP_027108407.1 ferric reduction oxidase 2-like [Coffea arabica]	E1.16.1.7; ferric-chelate reductase [EC:1.16.1.7]	K00521	-8.48371	2.44431	42.9153	2.0025e-07	3.36151e-06	137.281	-8.36574	1.11624	5.78485e-16	2.03533e-14
Leryth_004790	sp|O80823|C86A8_ARATH Cytochrome P450 86A8 OS=Arabidopsis thaliana OX=3702 GN=CYP86A8 PE=2 SV=1	XP_016466023.1 PREDICTED: cytochrome P450 86A8-like, partial [Nicotiana tabacum]	CYP86A4S; fatty acid omega-hydroxylase [EC:1.14.-.-]	K15398	-1.88462	-1.4373	13.577	0.000814628	0.00330036	7.87789	-1.72026	0.522643	7.2564e-05	0.000313781
Leryth_004791	sp|O23066|C86A2_ARATH Cytochrome P450 86A2 OS=Arabidopsis thaliana OX=3702 GN=CYP86A2 PE=1 SV=1	XP_016510185.1 PREDICTED: cytochrome P450 86A22-like, partial [Nicotiana tabacum]	CYP86A4S; fatty acid omega-hydroxylase [EC:1.14.-.-]	K15398	-1.61906	-1.02474	19.1598	0.000113831	0.000631458	10.9613	-1.48163	0.415534	3.34001e-05	0.000156742
Leryth_004795	sp|A9YUH4|PLAO1_PLAOI Putative invertase inhibitor OS=Platanus orientalis OX=122832 PE=1 SV=1	KZV43516.1 invertase inhibitor [Dorcoceras hygrometricum]			-2.39426	-1.07735	11.8406	0.00158998	0.00581987	10.3005	-1.96975	0.76789	0.000359702	0.00131423
Leryth_004813	*	KZM83700.1 hypothetical protein DCAR_028878 [Daucus carota subsp. sativus]			-3.80732	0.774874	60.5635	5.83001e-09	1.96624e-07	42.0239	-3.74359	0.458872	1.85704e-17	8.12604e-16
Leryth_004822	sp|O80452|AMPD_ARATH AMP deaminase OS=Arabidopsis thaliana OX=3702 GN=AMPD PE=1 SV=2	XP_031102908.1 AMP deaminase [Ipomoea triloba]	AMPD; AMP deaminase [EC:3.5.4.6]	K01490	-1.46897	7.91872	55.5527	1.47569e-08	4.17552e-07	6187.98	-1.43907	0.196314	1.91982e-14	5.46876e-13
Leryth_004830	sp|Q9FFF6|DIOX5_ARATH Probable 2-oxoglutarate-dependent dioxygenase At5g05600 OS=Arabidopsis thaliana OX=3702 GN=At5g05600 PE=2 SV=1	XP_027066052.1 probable 2-oxoglutarate-dependent dioxygenase At3g111800 [Coffea arabica]			4.10809	5.74709	40.5653	3.39398e-07	5.17025e-06	1363.51	3.92413	0.613454	2.90477e-12	5.73813e-11
Leryth_004834	sp|K4D3U9|CPT4_SOLLC Cis-prenyltransferase 4, chloroplastic OS=Solanum lycopersicum OX=4081 GN=CPT4 PE=2 SV=1	KZM97214.1 hypothetical protein DCAR_015424 [Daucus carota subsp. sativus]	DHDDS, RER2, SRT1; ditrans,polycis-polyprenyl diphosphate synthase [EC:2.5.1.87]	K11778	4.09633	3.32214	290.352	6.70868e-18	4.62698e-14	251.791	4.06433	0.224324	1.86832e-75	1.62145e-71
Leryth_004838	sp|Q9SJI7|PLA20_ARATH Phospholipase A1-IIdelta OS=Arabidopsis thaliana OX=3702 GN=At2g42690 PE=1 SV=1	KZV28275.1 hypothetical protein F511_28253 [Dorcoceras hygrometricum]			-1.2283	0.734923	11.2665	0.00199724	0.00704602	41.0698	-1.07957	0.375396	0.000519803	0.00182492
Leryth_004848	sp|Q9ZP41|EGC_CITJA EG45-like domain containing protein OS=Citrus jambhiri OX=64884 GN=CjBAp12 PE=1 SV=1	XP_021277021.1 EG45-like domain containing protein [Herrania umbratica]			1.5045	3.50739	22.6043	3.86555e-05	0.000257529	287.888	1.38473	0.321087	1.43223e-06	9.17556e-06
Leryth_004866	sp|Q8VYR7|BOR1_ARATH Boron transporter 1 OS=Arabidopsis thaliana OX=3702 GN=BOR1 PE=1 SV=1	XP_012834626.1 PREDICTED: probable boron transporter 2 [Erythranthe guttata]	BOR; boron transporter	K24194	-1.04101	7.71285	42.5004	2.10039e-07	3.49442e-06	5358.6	-1.028	0.160178	3.41089e-11	5.48184e-10
Leryth_004885	sp|Q9LUM3|SBT15_ARATH Subtilisin-like protease SBT1.5 OS=Arabidopsis thaliana OX=3702 GN=SBT1.5 PE=2 SV=1	XP_012833831.1 PREDICTED: subtilisin-like protease SBT1.7 [Erythranthe guttata]			-2.04686	-0.00494498	46.4217	8.9501e-08	1.76747e-06	23.8274	-1.98408	0.301565	2.6132e-12	5.21359e-11
Leryth_004905	sp|D3J163|VPYL_MEDTR Protein VAPYRIN-LIKE OS=Medicago truncatula OX=3880 GN=VPYL PE=2 SV=1	XP_027071603.1 ankyrin-3-like [Coffea arabica]			-1.24649	-0.2562	25.5998	1.54365e-05	0.000121155	19.4591	-1.19817	0.247721	1.89558e-07	1.46972e-06
Leryth_004908	sp|O48851|RLP22_ARATH Receptor like protein 22 OS=Arabidopsis thaliana OX=3702 GN=RLP22 PE=2 SV=1	TEY21278.1 hypothetical protein Saspl_042651 [Salvia splendens]			-1.53048	0.985787	39.5892	4.07817e-07	5.96546e-06	48.9782	-1.48383	0.23719	3.72262e-11	5.94707e-10
Leryth_004911	sp|Q9SY14|CSCL2_ARATH CSC1-like protein At4g02900 OS=Arabidopsis thaliana OX=3702 GN=At4g02900 PE=3 SV=1	GFP97855.1 CSC1-like protein at4g02900 [Phtheirospermum japonicum]	TMEM63, CSC1; calcium permeable stress-gated cation channel	K21989	-1.77853	-2.86264	8.96854	0.00517363	0.0157221	1.5941	-1.41269	0.783604	0.00582908	0.0153749
Leryth_004913	sp|Q93WC9|IPT3_ARATH Adenylate isopentenyltransferase 3, chloroplastic OS=Arabidopsis thaliana OX=3702 GN=IPT3 PE=1 SV=1	XP_023886640.1 adenylate isopentenyltransferase 3, chloroplastic-like [Quercus suber]	IPT; adenylate dimethylallyltransferase (cytokinin synthase) [EC:2.5.1.27 2.5.1.112]	K10760	-2.07259	2.87611	36.3725	9.10233e-07	1.14612e-05	185.672	-1.99104	0.331523	9.97639e-11	1.46998e-09
Leryth_004919	sp|Q93ZQ3|PLP9_ARATH Probable inactive patatin-like protein 9 OS=Arabidopsis thaliana OX=3702 GN=PLP9 PE=2 SV=1	PSS06378.1 Inactive patatin-like protein [Actinidia chinensis var. chinensis]			1.80865	3.95088	48.2462	6.42664e-08	1.36383e-06	391.871	1.74017	0.258802	1.15674e-12	2.46255e-11
Leryth_004953	sp|Q9LTH8|ACH11_ARATH 1-aminocyclopropane-1-carboxylate oxidase homolog 11 OS=Arabidopsis thaliana OX=3702 GN=At5g59530 PE=2 SV=1	XP_009610251.1 deacetoxyvindoline 4-hydroxylase-like [Nicotiana tomentosiformis]			1.70557	4.56682	53.7921	2.13217e-08	5.61817e-07	601.423	1.64638	0.233491	1.7248e-13	4.14653e-12
Leryth_004978	sp|Q8VWQ5|WRK50_ARATH Probable WRKY transcription factor 50 OS=Arabidopsis thaliana OX=3702 GN=WRKY50 PE=2 SV=1	XP_023908210.1 probable WRKY transcription factor 50 isoform X1 [Quercus suber]			-3.5918	2.5523	44.6382	1.37476e-07	2.487e-06	149.258	-3.58538	0.530672	1.09848e-13	2.72642e-12
Leryth_004980	sp|O82013|HSP21_SOLPE 17.3 kDa class II heat shock protein OS=Solanum peruvianum OX=4082 PE=2 SV=1	CAN70138.1 hypothetical protein VITISV_043274 [Vitis vinifera]	HSP20; HSP20 family protein	K13993	-1.57914	-0.697037	17.7078	0.000185434	0.000952479	14.3235	-1.44623	0.404024	3.35169e-05	0.000157191
Leryth_005012	sp|Q05196|PABP5_ARATH Polyadenylate-binding protein 5 OS=Arabidopsis thaliana OX=3702 GN=PAB5 PE=1 SV=3	KAA8537970.1 hypothetical protein F0562_027450 [Nyssa sinensis]	PABPC; polyadenylate-binding protein	K13126	2.84747	-1.39457	16.1492	0.000318717	0.00150491	7.84827	2.48857	0.808399	5.59597e-05	0.000249225
Leryth_005018	*	XP_009787722.1 PREDICTED: uncharacterized protein LOC104235617 [Nicotiana sylvestris]			1.71009	2.01338	6.4684	0.0158958	0.0402398	101.141	1.05819	0.811134	0.0151398	0.0351288
Leryth_005019	*		RP-L7e, RPL7; large subunit ribosomal protein L7e	K02937	3.47636	-0.626652	27.0403	1.03014e-05	8.683e-05	14.4219	3.21608	0.720291	4.07694e-07	2.96005e-06
Leryth_005054	sp|Q8GXT3|BH123_ARATH Transcription factor bHLH123 OS=Arabidopsis thaliana OX=3702 GN=BHLH123 PE=1 SV=1	XP_028086624.1 transcription factor bHLH123-like [Camellia sinensis]			-1.04236	2.95233	46.3523	9.08285e-08	1.78537e-06	196.138	-1.02129	0.154954	7.5847e-12	1.39657e-10
Leryth_005065	sp|Q5BPG5|VUP4_ARATH Vascular-related unknown protein 4 OS=Arabidopsis thaliana OX=3702 GN=VUP4 PE=2 SV=1	XP_031739077.1 vascular-related unknown protein 4 [Cucumis sativus]			-3.53909	2.18945	42.5161	2.18765e-07	3.61159e-06	115.775	-3.40589	0.484041	6.14669e-14	1.61326e-12
Leryth_005066	sp|Q9M5A9|GPT1_ARATH Glucose-6-phosphate/phosphate translocator 1, chloroplastic OS=Arabidopsis thaliana OX=3702 GN=GPT1 PE=1 SV=1	XP_031105621.1 glucose-6-phosphate/phosphate translocator 1, chloroplastic [Ipomoea triloba]	SLC35E1; solute carrier family 35, member E1	K15283	-1.17161	7.873	18.4852	0.000144698	0.000775134	5998.15	-1.10628	0.272012	8.23795e-06	4.43606e-05
Leryth_005105	sp|Q680K8|Y1576_ARATH BTB/POZ domain-containing protein At1g55760 OS=Arabidopsis thaliana OX=3702 GN=At1g55760 PE=2 SV=1	KVI10270.1 BTB/POZ-like protein [Cynara cardunculus var. scolymus]			-2.9721	3.24125	27.017	1.05303e-05	8.83812e-05	240.67	-2.8072	0.536633	7.27377e-09	7.4765e-08
Leryth_005107	*				-1.57428	-1.0421	11.7101	0.00167406	0.00608005	10.5057	-1.38865	0.458679	0.000168868	0.000669406
Leryth_005114	sp|Q9S7N7|PSAG_ARATH Photosystem I reaction center subunit V, chloroplastic OS=Arabidopsis thaliana OX=3702 GN=PSAG PE=1 SV=1	XP_011095644.1 photosystem I reaction center subunit V, chloroplastic [Sesamum indicum]	psaG; photosystem I subunit V	K08905	-1.18973	4.54855	15.0448	0.000478833	0.00211666	596.481	-1.09148	0.305524	4.81818e-05	0.000218053
Leryth_005120	sp|Q9SGU2|SAU71_ARATH Auxin-responsive protein SAUR71 OS=Arabidopsis thaliana OX=3702 GN=SAUR71 PE=2 SV=1	XP_011095706.1 auxin-responsive protein SAUR71 [Sesamum indicum]	SAUR; SAUR family protein	K14488	-1.08996	5.86451	30.1358	4.46223e-06	4.31339e-05	1487.22	-1.05121	0.199484	2.32411e-08	2.16728e-07
Leryth_005129	sp|Q43143|PMEU1_SOLLC Pectinesterase/pectinesterase inhibitor U1 OS=Solanum lycopersicum OX=4081 GN=PMEU1 PE=2 SV=1	XP_009606552.1 pectinesterase/pectinesterase inhibitor U1 [Nicotiana tomentosiformis]	E3.1.1.11; pectinesterase [EC:3.1.1.11]	K01051	1.09818	6.15538	27.4444	9.33534e-06	7.98832e-05	1815.1	1.03191	0.211525	1.96876e-07	1.52193e-06
Leryth_005130	sp|Q43111|PME3_PHAVU Pectinesterase 3 OS=Phaseolus vulgaris OX=3885 GN=MPE3 PE=2 SV=1	CAA2961462.1 pectinesterase 3 [Olea europaea subsp. europaea]			-2.41871	2.73446	26.9254	1.08071e-05	9.03201e-05	168.667	-2.27948	0.440788	1.30949e-08	1.28839e-07
Leryth_005144	sp|Q9C8G4|PLY4_ARATH Probable pectate lyase 4 OS=Arabidopsis thaliana OX=3702 GN=At1g30350 PE=2 SV=1	XP_022842974.1 probable pectate lyase 9 [Olea europaea var. sylvestris]	pel; pectate lyase [EC:4.2.2.2]	K01728	-1.41638	-0.809224	11.1832	0.00206507	0.0072501	12.5266	-1.2381	0.436927	0.000451	0.00161272
Leryth_005153	sp|Q9SUI6|PSAH2_ARATH Photosystem I reaction center subunit VI-2, chloroplastic OS=Arabidopsis thaliana OX=3702 GN=PSAH2 PE=2 SV=1	XP_021627101.1 photosystem I reaction center subunit VI, chloroplastic-like [Manihot esculenta]	psaH; photosystem I subunit VI	K02695	-1.77394	3.58687	56.7374	1.2009e-08	3.56242e-07	305.296	-1.73327	0.231706	4.12014e-15	1.2801e-13
Leryth_005157	sp|Q76CU2|PDR1_TOBAC Pleiotropic drug resistance protein 1 OS=Nicotiana tabacum OX=4097 GN=PDR1 PE=2 SV=1	AUB45106.1 ABA transporter [Camptotheca acuminata]			1.62801	5.11257	49.2807	5.20108e-08	1.15344e-06	879.333	1.56822	0.232221	1.34324e-12	2.8113e-11
Leryth_005160	sp|O95372|LYPA2_HUMAN Acyl-protein thioesterase 2 OS=Homo sapiens OX=9606 GN=LYPLA2 PE=1 SV=1	CDO98115.1 unnamed protein product [Coffea canephora]	LYPLA2; lysophospholipase II [EC:3.1.1.5]	K06130	1.2095	2.45071	20.4831	7.40785e-05	0.000442642	137.716	1.10612	0.271067	7.09633e-06	3.86963e-05
Leryth_005169	*	CDO98194.1 unnamed protein product [Coffea canephora]			-1.60934	4.04342	38.445	5.54739e-07	7.6828e-06	419.707	-1.55055	0.257294	6.28775e-11	9.60727e-10
Leryth_005170	sp|P0C897|Y3264_ARATH Putative UPF0481 protein At3g02645 OS=Arabidopsis thaliana OX=3702 GN=At3g02645 PE=3 SV=1	KAF4386192.1 hypothetical protein F8388_016444 [Cannabis sativa]			4.06424	0.863856	42.7252	2.08851e-07	3.48144e-06	44.6442	4.00874	0.614693	2.5042e-13	5.87381e-12
Leryth_005186	sp|Q2HXL0|RBOHC_SOLTU Respiratory burst oxidase homolog protein C OS=Solanum tuberosum OX=4113 GN=RBOHC PE=1 SV=2	KAA8540587.1 hypothetical protein F0562_024494 [Nyssa sinensis]	RBOH; respiratory burst oxidase [EC:1.6.3.- 1.11.1.-]	K13447	-1.59498	-0.64028	15.3494	0.00042407	0.00191253	14.4235	-1.43057	0.425305	6.43358e-05	0.000281994
Leryth_005192	sp|Q9LVQ4|Y5586_ARATH WEB family protein At5g55860 OS=Arabidopsis thaliana OX=3702 GN=At5g55860 PE=1 SV=1	ACU18658.1 unknown [Glycine max]			-2.39121	-2.88357	9.0331	0.00503249	0.0153801	1.48373	-1.67169	1.37624	0.00695097	0.0179161
Leryth_005220	*	XP_019252234.1 PREDICTED: probable serine/threonine-protein kinase WNK10 isoform X2 [Nicotiana attenuata]			-1.31284	-1.90157	14.9664	0.000487156	0.00214931	5.05358	-1.20525	0.356934	0.000112948	0.000466113
Leryth_005232	sp|R4HZ96|D27_MEDTR Beta-carotene isomerase D27, chloroplastic OS=Medicago truncatula OX=3880 GN=D27 PE=1 SV=1	XP_022029371.1 beta-carotene isomerase D27, chloroplastic [Helianthus annuus]			-1.86049	0.250726	23.8161	2.61876e-05	0.000187409	28.3682	-1.74454	0.383083	1.95976e-07	1.51587e-06
Leryth_005239	sp|Q8L868|E1311_ARATH Glucan endo-1,3-beta-glucosidase 11 OS=Arabidopsis thaliana OX=3702 GN=At1g32860 PE=2 SV=1	XP_016457642.1 PREDICTED: glucan endo-1,3-beta-glucosidase 11-like [Nicotiana tabacum]			1.35225	3.7445	36.2711	9.25445e-07	1.16104e-05	339.604	1.29258	0.226375	1.36353e-09	1.61368e-08
Leryth_005250	sp|O24410|IAA20_ARATH Auxin-responsive protein IAA20 OS=Arabidopsis thaliana OX=3702 GN=IAA20 PE=1 SV=2	RVX01513.1 Auxin-responsive protein IAA30 [Vitis vinifera]	IAA; auxin-responsive protein IAA	K14484	1.53483	-2.16311	7.18674	0.0113703	0.0304665	3.71182	1.14104	0.639362	0.00742224	0.018981
Leryth_005265	sp|Q8IRW8|TRR_DROME Histone-lysine N-methyltransferase trr OS=Drosophila melanogaster OX=7227 GN=trr PE=1 SV=2	ESR63589.1 hypothetical protein CICLE_v10010421mg [Citrus clementina]			1.41769	2.25466	41.6964	2.51602e-07	4.04499e-06	119.518	1.35603	0.218129	6.71201e-11	1.0166e-09
Leryth_005284	sp|Q39613|CYPH_CATRO Peptidyl-prolyl cis-trans isomerase OS=Catharanthus roseus OX=4058 GN=PCKR1 PE=1 SV=1	XP_011074689.1 peptidyl-prolyl cis-trans isomerase [Sesamum indicum]	E5.2.1.8; peptidylprolyl isomerase [EC:5.2.1.8]	K01802	1.76973	3.2365	18.282	0.000154901	0.000819601	238.283	1.58659	0.413993	7.14097e-06	3.8904e-05
Leryth_005291	sp|O65695|SAU50_ARATH Auxin-responsive protein SAUR50 OS=Arabidopsis thaliana OX=3702 GN=SAUR50 PE=1 SV=1	XP_006435151.1 auxin-responsive protein SAUR50 [Citrus clementina]	SAUR; SAUR family protein	K14488	-5.77493	-0.574771	34.4121	1.47172e-06	1.70883e-05	15.3825	-5.8056	1.07555	1.51976e-09	1.7872e-08
Leryth_005308	sp|F4HQX1|JAL3_ARATH Jacalin-related lectin 3 OS=Arabidopsis thaliana OX=3702 GN=JAL3 PE=2 SV=1	XP_019255820.1 PREDICTED: jacalin-related lectin 3 isoform X3 [Nicotiana attenuata]			-1.44929	5.70583	39.1305	4.72487e-07	6.72637e-06	1332.37	-1.40325	0.230565	1.37732e-10	1.96406e-09
Leryth_005314	sp|F4IHJ0|SFH8_ARATH Phosphatidylinositol/phosphatidylcholine transfer protein SFH8 OS=Arabidopsis thaliana OX=3702 GN=SFH8 PE=2 SV=1	RHN71315.1 putative cellular retinaldehyde binding/alpha-tocopherol transport, CRAL/TRIO [Medicago truncatula]			-1.30763	2.52156	30.3601	4.08045e-06	3.99899e-05	145.339	-1.25383	0.239055	1.99173e-08	1.8857e-07
Leryth_005315	sp|P77493|YDJH_ECOLI Uncharacterized sugar kinase YdjH OS=Escherichia coli (strain K12) OX=83333 GN=ydjH PE=1 SV=2	BBG94902.1 pfkB-like carbohydrate kinase family protein [Prunus dulcis]			1.06635	5.13255	68.1335	1.55139e-09	7.06265e-08	892.978	1.04023	0.133812	1.90069e-15	6.20906e-14
Leryth_005317	sp|Q8GW75|RADL5_ARATH Protein RADIALIS-like 5 OS=Arabidopsis thaliana OX=3702 GN=RL5 PE=3 SV=1	PIN13078.1 hypothetical protein CDL12_14304 [Handroanthus impetiginosus]			2.1008	-1.55906	7.92905	0.0081454	0.0230646	6.76694	1.45526	0.914285	0.0052409	0.0140224
Leryth_005321	sp|A8LHA4|Y4929_FRASN Putative S-adenosyl-L-methionine-dependent methyltransferase Franean1_4929 OS=Frankia sp. (strain EAN1pec) OX=298653 GN=Franean1_4929 PE=3 SV=2	KAA8537628.1 hypothetical protein F0562_027236 [Nyssa sinensis]			-4.31635	-2.43373	23.199	3.15738e-05	0.000218694	3.05983	-4.69011	1.50688	9.1747e-06	4.90095e-05
Leryth_005333	sp|Q9FJV5|KAN4_ARATH Probable transcription factor KAN4 OS=Arabidopsis thaliana OX=3702 GN=KAN4 PE=1 SV=1	XP_034674578.1 probable transcription factor KAN4 isoform X2 [Vitis riparia]			1.9341	4.26601	104.987	9.27311e-12	1.30524e-09	488.057	1.89422	0.187704	3.944e-25	5.08346e-23
Leryth_005345	*	XP_027155573.1 uncharacterized protein LOC113755911 [Coffea eugenioides]			1.05443	2.8088	40.2224	3.52189e-07	5.32686e-06	176.607	1.01345	0.164734	1.70031e-10	2.38391e-09
Leryth_005346	*	XP_009777078.1 PREDICTED: uncharacterized protein LOC104226725 [Nicotiana sylvestris]			1.38493	5.62526	16.2038	0.000316576	0.00149729	1259.43	1.24145	0.344346	3.57632e-05	0.000167019
Leryth_005362	*	KAA8537779.1 hypothetical protein F0562_027641 [Nyssa sinensis]			-1.5274	4.39707	65.0625	2.72458e-09	1.08621e-07	537.06	-1.50288	0.18911	1.68026e-16	6.38647e-15
Leryth_005368	sp|P08196|PSY1_SOLLC Phytoene synthase 1, chloroplastic OS=Solanum lycopersicum OX=4081 GN=PSY1 PE=1 SV=2	PNX58926.1 phytoene synthase chloroplastic-like, partial [Trifolium pratense]	crtB; 15-cis-phytoene synthase [EC:2.5.1.32]	K02291	-1.57895	-2.07029	7.39008	0.0103672	0.0282062	4.21502	-1.19337	0.668972	0.00651378	0.0169474
Leryth_005371	*		cydA; cytochrome bd ubiquinol oxidase subunit I [EC:7.1.1.7]	K00425	1.26878	-1.96319	8.36388	0.00672258	0.0196465	4.7058	1.0208	0.464923	0.00393609	0.0109394
Leryth_005375	*				1.42753	2.92631	36.4422	8.66611e-07	1.10275e-05	191.808	1.35088	0.240732	1.10808e-09	1.3338e-08
Leryth_005379	sp|F4K4L7|TAF4B_ARATH Transcription initiation factor TFIID subunit 4b OS=Arabidopsis thaliana OX=3702 GN=TAF4B PE=1 SV=1	CDP01217.1 unnamed protein product [Coffea canephora]	TAF4; transcription initiation factor TFIID subunit 4	K03129	1.22574	-0.278395	22.4538	3.96927e-05	0.000263485	18.9474	1.15083	0.248578	5.65354e-07	3.98365e-06
Leryth_005382	sp|Q8LEG1|RSL4_ARATH Transcription factor RSL3 OS=Arabidopsis thaliana OX=3702 GN=RSL4 PE=1 SV=1	XP_027148794.1 transcription factor bHLH85-like [Coffea eugenioides]			-2.50534	1.61327	22.1345	4.46881e-05	0.000291148	76.6299	-2.34411	0.528026	1.57217e-07	1.24039e-06
Leryth_005392	sp|F4IBD7|CSCLA_ARATH CSC1-like protein RXW8 OS=Arabidopsis thaliana OX=3702 GN=RXW8 PE=2 SV=1	PIN08365.1 hypothetical protein CDL12_19066 [Handroanthus impetiginosus]	TMEM63, CSC1; calcium permeable stress-gated cation channel	K21989	-1.26021	2.57713	29.3979	5.29308e-06	4.94834e-05	150.709	-1.20842	0.233589	2.09659e-08	1.97421e-07
Leryth_005395	sp|Q9M439|BCAT2_ARATH Branched-chain-amino-acid aminotransferase 2, chloroplastic OS=Arabidopsis thaliana OX=3702 GN=BCAT2 PE=1 SV=1	XP_016464982.1 PREDICTED: branched-chain-amino-acid aminotransferase 2, chloroplastic-like [Nicotiana tabacum]	E2.6.1.42, ilvE; branched-chain amino acid aminotransferase [EC:2.6.1.42]	K00826	3.11848	5.39414	164.7	2.55741e-14	1.64078e-11	1067.36	3.0747	0.235127	4.84068e-41	3.07395e-38
Leryth_005396	*				2.46014	-1.30103	7.11301	0.0117962	0.0314215	8.20287	1.95405	1.48727	0.00149683	0.00466724
Leryth_005397	sp|Q41330|KN1_SOLLC Homeotic protein knotted-1 OS=Solanum lycopersicum OX=4081 GN=KN1 PE=2 SV=1	RVX22497.1 Homeobox protein knotted-1-like 2 [Vitis vinifera]			2.6836	1.4705	7.31991	0.0107427	0.0290816	68.2306	1.86836	1.40632	0.00121754	0.0038829
Leryth_005398	sp|O04135|KNAP2_MALDO Homeobox protein knotted-1-like 2 OS=Malus domestica OX=3750 PE=2 SV=1	XP_027093057.1 homeotic protein knotted-1-like [Coffea arabica]			2.91684	2.73185	7.63949	0.00930307	0.0257865	166.938	1.9733	1.49486	0.00133048	0.00419579
Leryth_005401	sp|Q9T068|EPFL2_ARATH EPIDERMAL PATTERNING FACTOR-like protein 2 OS=Arabidopsis thaliana OX=3702 GN=EPFL2 PE=2 SV=1	KAF3949207.1 hypothetical protein CMV_024896 [Castanea mollissima]			-2.35236	0.503972	54.8272	1.64992e-08	4.57467e-07	34.8191	-2.30148	0.320341	4.67322e-14	1.2492e-12
Leryth_005445	sp|Q8L586|Y4958_ARATH Uncharacterized membrane protein At4g09580 OS=Arabidopsis thaliana OX=3702 GN=At4g09580 PE=1 SV=1	PIN11225.1 putative membrane protein [Handroanthus impetiginosus]			1.1892	4.22692	53.9802	1.95571e-08	5.26383e-07	476.208	1.14372	0.166508	9.64006e-13	2.07944e-11
Leryth_005450	*	CAA3023033.1 Hypothetical predicted protein [Olea europaea subsp. europaea]			2.51426	3.60344	88.7231	7.70635e-11	7.06321e-09	308.09	2.45579	0.26309	1.22605e-22	1.10838e-20
Leryth_005459	sp|Q9XG98|KPRS1_SPIOL Ribose-phosphate pyrophosphokinase 1 OS=Spinacia oleracea OX=3562 GN=PRS1 PE=2 SV=1	XP_017420369.1 PREDICTED: ribose-phosphate pyrophosphokinase 1 isoform X3 [Vigna angularis]	PRPS, prsA; ribose-phosphate pyrophosphokinase [EC:2.7.6.1]	K00948	1.83402	-2.0287	9.04327	0.00501064	0.0153252	4.42812	1.51565	0.686131	0.00154846	0.00480578
Leryth_005466	sp|O49725|PUP10_ARATH Probable purine permease 10 OS=Arabidopsis thaliana OX=3702 GN=PUP10 PE=2 SV=2	XP_027083078.1 probable purine permease 11 isoform X2 [Coffea arabica]			-1.55791	-1.00214	8.42867	0.00653494	0.0191611	10.8032	-1.28604	0.569971	0.00218186	0.00650561
Leryth_005476	sp|Q9LTC4|MYB15_ARATH Transcription factor MYB15 OS=Arabidopsis thaliana OX=3702 GN=MYB15 PE=1 SV=1	XP_019261805.1 PREDICTED: myb-related protein Myb4-like [Nicotiana attenuata]	MYBP; transcription factor MYB, plant	K09422	-1.53454	4.19358	31.3795	3.20833e-06	3.27214e-05	466.404	-1.47084	0.271603	5.76379e-09	6.03888e-08
Leryth_005481	sp|Q5UG13|LBD_ORYSJ LOB domain-containing protein CRL1 OS=Oryza sativa subsp. japonica OX=39947 GN=CRL1 PE=1 SV=1	XP_030933724.1 LOB domain-containing protein 29-like [Quercus lobata]	LBD29; LOB domain-containing protein 29	K13945	2.38322	2.44757	35.2585	1.19547e-06	1.44021e-05	136.767	2.25151	0.398977	1.13082e-09	1.35946e-08
Leryth_005488	sp|P80461|GSHRP_TOBAC Glutathione reductase, chloroplastic (Fragment) OS=Nicotiana tabacum OX=4097 GN=GOR PE=1 SV=1	XP_016709705.1 PREDICTED: glutathione reductase, chloroplastic-like isoform X2 [Gossypium hirsutum]	GSR, gor; glutathione reductase (NADPH) [EC:1.8.1.7]	K00383	2.17007	4.19711	165.762	2.05127e-14	1.4404e-11	465.177	2.13451	0.170245	7.71913e-38	4.10154e-35
Leryth_005494	sp|R4HZ96|D27_MEDTR Beta-carotene isomerase D27, chloroplastic OS=Medicago truncatula OX=3880 GN=D27 PE=1 SV=1	XP_017238561.1 PREDICTED: beta-carotene isomerase D27, chloroplastic-like [Daucus carota subsp. sativus]	DWARF27; beta-carotene isomerase [EC:5.2.1.14]	K17911	-2.96797	3.62908	48.0489	6.69348e-08	1.40747e-06	314.857	-2.87657	0.401062	3.34119e-14	9.07103e-13
Leryth_005499	sp|Q0WQ41|IP5P7_ARATH Type IV inositol polyphosphate 5-phosphatase 7 OS=Arabidopsis thaliana OX=3702 GN=IP5P7 PE=1 SV=1	XP_011079882.1 type I inositol polyphosphate 5-phosphatase 4 [Sesamum indicum]			1.54737	3.41185	27.0636	1.03923e-05	8.73563e-05	269.404	1.44585	0.298286	1.28092e-07	1.0306e-06
Leryth_005500	sp|Q94AX3|LTG16_ARATH Non-specific lipid transfer protein GPI-anchored 16 OS=Arabidopsis thaliana OX=3702 GN=LTPG16 PE=2 SV=1	PSS06416.1 hypothetical protein CEY00_Acc19546 [Actinidia chinensis var. chinensis]			-2.56068	2.55211	22.9784	3.44724e-05	0.0002343	149.298	-2.39971	0.507758	1.04792e-07	8.57168e-07
Leryth_005514	sp|Q9LS22|ALMTE_ARATH Aluminum-activated malate transporter 14 OS=Arabidopsis thaliana OX=3702 GN=ALMT14 PE=2 SV=1	PSS14626.1 Aluminum-activated malate transporter like [Actinidia chinensis var. chinensis]			2.56655	0.335738	20.0901	8.48876e-05	0.000497003	30.2625	2.32271	0.5768	1.88049e-06	1.16863e-05
Leryth_005520	sp|Q93WC9|IPT3_ARATH Adenylate isopentenyltransferase 3, chloroplastic OS=Arabidopsis thaliana OX=3702 GN=IPT3 PE=1 SV=1	XP_034690056.1 adenylate isopentenyltransferase 3, chloroplastic [Vitis riparia]	IPT; adenylate dimethylallyltransferase (cytokinin synthase) [EC:2.5.1.27 2.5.1.112]	K10760	-1.86902	0.174292	24.9681	1.8577e-05	0.000140874	27.0402	-1.75965	0.379132	2.82257e-07	2.11173e-06
Leryth_005536	sp|Q9SZW4|HMA2_ARATH Cadmium/zinc-transporting ATPase HMA2 OS=Arabidopsis thaliana OX=3702 GN=HMA2 PE=2 SV=1	KAA8535773.1 hypothetical protein F0562_030793 [Nyssa sinensis]	zntA; Zn2+/Cd2+-exporting ATPase [EC:7.2.2.12 7.2.2.21]	K01534	-1.70292	5.02303	73.7039	6.84769e-10	3.61212e-08	830.578	-1.67476	0.196658	1.76949e-18	8.92837e-17
Leryth_005538	sp|Q8L8Z8|GRXS2_ARATH Monothiol glutaredoxin-S2 OS=Arabidopsis thaliana OX=3702 GN=GRXS2 PE=3 SV=1	XP_027063690.1 monothiol glutaredoxin-S2-like [Coffea arabica]	grxC, GLRX, GLRX2; glutaredoxin 3	K03676	3.797	-1.80714	10.1977	0.00308606	0.0101966	5.75189	3.14163	2.01842	0.00743392	0.0190015
Leryth_005544	sp|Q8L9P8|RLF33_ARATH Protein RALF-like 33 OS=Arabidopsis thaliana OX=3702 GN=RALFL33 PE=2 SV=1	OMO63801.1 Rapid ALkalinization Factor [Corchorus capsularis]			-1.2176	5.78637	78.8466	2.91273e-10	1.87331e-08	1409.94	-1.20376	0.140376	1.30942e-18	6.72426e-17
Leryth_005548	sp|B8B5U8|BAHL2_ORYSI Probable E3 ubiquitin-protein ligase BAH1-like 1 OS=Oryza sativa subsp. indica OX=39946 GN=OsI_27296 PE=3 SV=1	RXI02583.1 hypothetical protein DVH24_002661 [Malus domestica]	BAH, NLA; E3 ubiquitin-protein ligase BAH [EC:2.3.2.27]	K16275	-1.29268	3.90428	45.4161	1.1312e-07	2.14337e-06	380.766	-1.26455	0.192124	5.43927e-12	1.03144e-10
Leryth_005567	*	XP_009768189.1 PREDICTED: uncharacterized protein LOC104219243 [Nicotiana sylvestris]			1.29219	3.39163	34.5669	1.39253e-06	1.63338e-05	265.641	1.22765	0.220476	3.79966e-09	4.13233e-08
Leryth_005579	sp|O22893|GOLS1_ARATH Galactinol synthase 1 OS=Arabidopsis thaliana OX=3702 GN=GOLS1 PE=1 SV=1	OMO82198.1 Glycosyl transferase, family 8 [Corchorus olitorius]	GOLS; inositol 3-alpha-galactosyltransferase [EC:2.4.1.123]	K18819	1.55879	-2.65898	6.14968	0.0184158	0.0454433	2.08535	1.03178	0.773107	0.0170487	0.0389095
Leryth_005592	sp|Q5NB11|CHI10_ORYSJ Chitinase 10 OS=Oryza sativa subsp. japonica OX=39947 GN=Cht10 PE=2 SV=1	GAV79289.1 Glyco_hydro_19 domain-containing protein [Cephalotus follicularis]			-2.814	0.831949	60.7906	5.4819e-09	1.88037e-07	44.2332	-2.75898	0.35043	2.4136e-16	8.96442e-15
Leryth_005593	sp|Q9M1R4|IAA30_ARATH Auxin-responsive protein IAA30 OS=Arabidopsis thaliana OX=3702 GN=IAA30 PE=1 SV=1	XP_012477963.1 PREDICTED: auxin-responsive protein IAA20-like [Gossypium raimondii]	IAA; auxin-responsive protein IAA	K14484	1.21325	0.656294	18.4676	0.000143367	0.000769495	38.2371	1.10511	0.284368	1.04962e-05	5.5309e-05
Leryth_005594	*				1.80974	-2.66814	11.5547	0.00178042	0.00638813	1.98994	1.52181	0.662765	0.00204068	0.00613808
Leryth_005596	sp|Q9C884|PMTI_ARATH Probable methyltransferase PMT18 OS=Arabidopsis thaliana OX=3702 GN=At1g33170 PE=2 SV=1	XP_019258849.1 PREDICTED: probable methyltransferase PMT18 [Nicotiana attenuata]			1.65498	-0.914924	6.80773	0.0135403	0.0352205	11.1208	1.14413	0.733919	0.00743533	0.0190033
Leryth_005601	sp|Q8LMR9|Y3209_ORYSJ B3 domain-containing protein Os03g0120900 OS=Oryza sativa subsp. japonica OX=39947 GN=Os03g0120900 PE=2 SV=1	XP_022892987.1 B3 domain-containing protein Os03g0120900-like [Olea europaea var. sylvestris]			1.45983	2.77806	21.3782	5.6463e-05	0.000353701	174.306	1.33648	0.316714	2.77763e-06	1.66323e-05
Leryth_005610	sp|Q8LPG9|IQD14_ARATH Protein IQ-DOMAIN 14 OS=Arabidopsis thaliana OX=3702 GN=IQD14 PE=1 SV=1	PHT57767.1 Protein IQ-DOMAIN 31 [Capsicum baccatum]			1.40768	5.5933	56.6167	1.24959e-08	3.65557e-07	1228.42	1.34684	0.188431	6.09014e-14	1.60165e-12
Leryth_005613	sp|O22977|BDG3_ARATH Probable lysophospholipase BODYGUARD 3 OS=Arabidopsis thaliana OX=3702 GN=BDG3 PE=2 SV=1	KAA8525090.1 hypothetical protein F0562_007046 [Nyssa sinensis]			-2.0504	1.70389	16.0728	0.00033155	0.00155241	82.5113	-1.83995	0.50755	1.74312e-05	8.74956e-05
Leryth_005643	sp|Q94AN4|AP2L1_ARATH AP2-like ethylene-responsive transcription factor At1g16060 OS=Arabidopsis thaliana OX=3702 GN=At1g16060 PE=2 SV=1	XP_027152657.1 AP2-like ethylene-responsive transcription factor At1g16060 [Coffea eugenioides]			-2.56619	-0.627909	10.4139	0.00283669	0.0094882	14.3055	-1.84773	0.97484	0.00171781	0.0052692
Leryth_005646	sp|Q9FM19|HIR1_ARATH Hypersensitive-induced response protein 1 OS=Arabidopsis thaliana OX=3702 GN=HIR1 PE=1 SV=1	KAA3479577.1 hypersensitive-induced response protein 1-like [Gossypium australe]			-1.11768	6.69684	14.3524	0.000616548	0.00261722	2651.43	-1.02204	0.294071	8.19721e-05	0.000349506
Leryth_005651	sp|Q0WT19|IP5P8_ARATH Type I inositol polyphosphate 5-phosphatase 8 OS=Arabidopsis thaliana OX=3702 GN=IP5P8 PE=2 SV=1	XP_028059802.1 type IV inositol polyphosphate 5-phosphatase 7-like isoform X1 [Camellia sinensis]			-1.9598	3.13041	99.123	1.78806e-11	2.24223e-09	222.279	-1.93401	0.19483	1.10933e-24	1.34337e-22
Leryth_005664	sp|P29162|ASOL_TOBAC L-ascorbate oxidase homolog OS=Nicotiana tabacum OX=4097 PE=2 SV=1	XP_017254949.1 PREDICTED: L-ascorbate oxidase homolog [Daucus carota subsp. sativus]			1.23039	3.77191	57.3444	1.0269e-08	3.13733e-07	346.027	1.19187	0.164231	6.16487e-14	1.61566e-12
Leryth_005667	*	TMX03206.1 hypothetical protein EJD97_017594 [Solanum chilense]			-2.93137	0.139259	28.232	7.34142e-06	6.53339e-05	26.7708	-2.84176	0.545217	2.57007e-09	2.89422e-08
Leryth_005680	sp|R9WS04|LOX2_TANCI Lipoxygenase 2, chloroplastic OS=Tanacetum cinerariifolium OX=118510 GN=LOX2 PE=2 SV=1	XP_024018521.1 linoleate 13S-lipoxygenase 2-1, chloroplastic [Morus notabilis]	LOX2S; lipoxygenase [EC:1.13.11.12]	K00454	3.09704	5.58263	37.2479	7.37056e-07	9.62897e-06	1216.72	2.9455	0.466897	1.23036e-11	2.1703e-10
Leryth_005716	sp|Q9SEE4|PIRL_SOLLC Pirin-like protein OS=Solanum lycopersicum OX=4081 PE=2 SV=1	XP_015899916.1 pirin-like protein [Ziziphus jujuba]	PIR; quercetin 2,3-dioxygenase [EC:1.13.11.24]	K06911	1.60593	5.64482	41.6657	2.64537e-07	4.20637e-06	1274.4	1.53617	0.250119	9.22288e-11	1.36981e-09
Leryth_005722	sp|Q9FJU9|E1313_ARATH Glucan endo-1,3-beta-glucosidase 13 OS=Arabidopsis thaliana OX=3702 GN=At5g56590 PE=2 SV=1	CAA3021701.1 glucan endo-1,3-beta-glucosidase 13-like [Olea europaea subsp. europaea]			-2.86647	3.89953	38.3214	5.7112e-07	7.85839e-06	381.763	-2.76504	0.429717	5.92656e-12	1.11572e-10
Leryth_005746	sp|O81832|Y4729_ARATH G-type lectin S-receptor-like serine/threonine-protein kinase At4g27290 OS=Arabidopsis thaliana OX=3702 GN=At4g27290 PE=3 SV=4	XP_028065576.1 G-type lectin S-receptor-like serine/threonine-protein kinase At4g27290 isoform X1 [Camellia sinensis]			1.38235	5.04997	25.6603	1.55302e-05	0.000121822	843.262	1.2878	0.276875	4.38868e-07	3.15907e-06
Leryth_005747	sp|O64784|Y1136_ARATH G-type lectin S-receptor-like serine/threonine-protein kinase At1g61360 OS=Arabidopsis thaliana OX=3702 GN=At1g61360 PE=2 SV=1	KAE8692219.1 G-type lectin S-receptor-like serine/threonine-protein kinase [Hibiscus syriacus]			2.28429	0.483647	43.8203	1.5683e-07	2.7533e-06	33.3886	2.18758	0.338727	8.65308e-12	1.56998e-10
Leryth_005764	sp|Q9LV37|MPK9_ARATH Mitogen-activated protein kinase 9 OS=Arabidopsis thaliana OX=3702 GN=MPK9 PE=2 SV=2	XP_019248193.1 PREDICTED: mitogen-activated protein kinase 9-like [Nicotiana attenuata]			-1.50679	1.26981	14.7854	0.000521529	0.00227406	59.7111	-1.34605	0.396868	3.69083e-05	0.000171812
Leryth_005768	sp|A2XQE8|SAG39_ORYSI Senescence-specific cysteine protease SAG39 OS=Oryza sativa subsp. indica OX=39946 GN=OsI_14861 PE=3 SV=1	XP_011086005.1 senescence-specific cysteine protease SAG39-like [Sesamum indicum]			-1.48437	-1.86572	6.98228	0.0124854	0.0329376	5.2899	-1.11049	0.613566	0.00645316	0.0168115
Leryth_005773	sp|Q9LS40|ASPG1_ARATH Protein ASPARTIC PROTEASE IN GUARD CELL 1 OS=Arabidopsis thaliana OX=3702 GN=ASPG1 PE=1 SV=1	XP_006341626.1 PREDICTED: protein ASPARTIC PROTEASE IN GUARD CELL 1-like [Solanum tuberosum]	APF2; aspartyl protease family protein [EC:3.4.23.-]	K22683	-1.3016	8.49605	66.2645	2.11986e-09	8.95516e-08	9228.72	-1.28274	0.159591	1.09477e-16	4.31217e-15
Leryth_005777	*	OIT02862.1 hypothetical protein A4A49_09957 [Nicotiana attenuata]			1.3791	3.70945	48.0758	6.46077e-08	1.37002e-06	331.262	1.31971	0.202131	6.32334e-12	1.18442e-10
Leryth_005778	sp|F4HTT6|CP26B_ARATH Peptidyl-prolyl cis-trans isomerase CYP26-2, chloroplastic OS=Arabidopsis thaliana OX=3702 GN=CYP26-2 PE=2 SV=1	XP_027126626.1 peptidyl-prolyl cis-trans isomerase CYP26-2, chloroplastic isoform X1 [Coffea arabica]	PPIB, ppiB; peptidyl-prolyl cis-trans isomerase B (cyclophilin B) [EC:5.2.1.8]	K03768	1.60881	-1.84155	10.3044	0.00295164	0.00981979	5.1232	1.3307	0.549077	0.00117495	0.00376227
Leryth_005779	sp|Q9LPL5|ODBA1_ARATH 2-oxoisovalerate dehydrogenase subunit alpha 1, mitochondrial OS=Arabidopsis thaliana OX=3702 GN=At1g21400 PE=2 SV=1	XP_021605157.1 2-oxoisovalerate dehydrogenase subunit alpha 1, mitochondrial-like [Manihot esculenta]	BCKDHA, bkdA1; 2-oxoisovalerate dehydrogenase E1 component alpha subunit [EC:1.2.4.4]	K00166	1.28538	5.05087	58.1541	9.26676e-09	2.89724e-07	843.675	1.23573	0.173129	1.13161e-13	2.79798e-12
Leryth_005786	*	KAF1867814.1 hypothetical protein Lal_00050248 [Lupinus albus]			-1.23023	-0.0920947	10.5208	0.00270087	0.00910676	22.1044	-1.07106	0.382096	0.000686658	0.00233758
Leryth_005795	sp|Q84W40|ATL11_ARATH RING-H2 finger protein ATL11 OS=Arabidopsis thaliana OX=3702 GN=ATL11 PE=2 SV=2	XP_009799417.1 PREDICTED: RING-H2 finger protein ATL11-like [Nicotiana sylvestris]	ATL6S; E3 ubiquitin-protein ligase ATL6/9/15/31/42/55 [EC:2.3.2.27]	K10664	-2.1844	2.23372	38.7771	5.05918e-07	7.1138e-06	118.81	-2.10768	0.341313	2.14408e-11	3.58761e-10
Leryth_005796	*	PWA41184.1 hypothetical protein CTI12_AA553310 [Artemisia annua]			3.82652	-0.795794	32.341	2.43271e-06	2.60737e-05	12.615	3.67264	0.708864	5.49168e-09	5.77236e-08
Leryth_005846	sp|Q9ZU38|RPI2_ARATH Probable ribose-5-phosphate isomerase 2 OS=Arabidopsis thaliana OX=3702 GN=RPI2 PE=1 SV=1	XP_027095810.1 probable ribose-5-phosphate isomerase 1 [Coffea arabica]			-1.30551	0.682849	23.8114	2.62244e-05	0.000187527	39.2198	-1.2389	0.252913	1.37649e-07	1.09899e-06
Leryth_005848	*	KAA8519015.1 hypothetical protein F0562_016211 [Nyssa sinensis]			-2.67551	1.04272	35.5358	1.09255e-06	1.33723e-05	50.4811	-2.54307	0.433786	8.7886e-11	1.30754e-09
Leryth_005866	sp|A4D998|BH075_ARATH Transcription factor bHLH75 OS=Arabidopsis thaliana OX=3702 GN=BHLH75 PE=2 SV=1	XP_022881966.1 transcription factor bHLH75-like [Olea europaea var. sylvestris]			-1.75724	0.0828984	24.3036	2.26252e-05	0.000166183	25.6238	-1.6858	0.36584	4.34298e-07	3.1305e-06
Leryth_005884	sp|P0DI54|CASP1_MALDO Casparian strip membrane protein 1 OS=Malus domestica OX=3750 PE=2 SV=1	GFS30757.1 uncharacterized protein family [Actinidia rufa]			-4.16238	-2.55085	15.1333	0.000458515	0.00204024	2.7786	-3.79749	2.22269	0.00609665	0.0160126
Leryth_005885	sp|Q94A21|SPX4_ARATH SPX domain-containing protein 4 OS=Arabidopsis thaliana OX=3702 GN=SPX4 PE=2 SV=1	XP_016558998.1 PREDICTED: SPX domain-containing protein 4 [Capsicum annuum]			1.6634	3.0466	20.5091	7.4594e-05	0.000445047	208.936	1.50985	0.366062	3.21544e-06	1.89149e-05
Leryth_005886	*				-1.47426	3.69828	15.0794	0.000472882	0.00209471	330.166	-1.33146	0.38275	4.74655e-05	0.000215148
Leryth_005893	sp|A2Q5W1|ERN1_MEDTR Ethylene-responsive transcription factor ERN1 OS=Medicago truncatula OX=3880 GN=ERN1 PE=2 SV=1	PSR87694.1 Ethylene-responsive transcription factor RAP2-11 like [Actinidia chinensis var. chinensis]	EREBP; EREBP-like factor	K09286	-2.52656	0.277224	29.2784	5.46847e-06	5.07618e-05	29.6868	-2.3867	0.462241	1.26506e-08	1.24667e-07
Leryth_005899	*	XP_006338403.1 PREDICTED: uncharacterized protein LOC102596587 [Solanum tuberosum]			-1.21337	4.02483	86.6386	9.3603e-11	8.01301e-09	414.602	-1.20453	0.132592	1.89591e-20	1.25284e-18
Leryth_005908	sp|Q9STR4|1A17_ARATH 1-aminocyclopropane-1-carboxylate synthase 7 OS=Arabidopsis thaliana OX=3702 GN=ACS7 PE=1 SV=1	KAA8523221.1 hypothetical protein F0562_009644 [Nyssa sinensis]	ACS; 1-aminocyclopropane-1-carboxylate synthase [EC:4.4.1.14]	K01762	-5.13413	-2.22103	37.6103	6.50551e-07	8.70388e-06	3.5671	-5.38015	1.33983	1.69868e-07	1.33053e-06
Leryth_005924	*	XP_031278748.1 uncharacterized protein LOC116137221 [Pistacia vera]			2.18506	1.30428	103.615	1.02433e-11	1.39897e-09	60.6237	2.13592	0.212092	9.89566e-26	1.38518e-23
Leryth_005930	sp|Q9LJU2|PDI53_ARATH Protein disulfide-isomerase 5-3 OS=Arabidopsis thaliana OX=3702 GN=PDIL5-3 PE=2 SV=1	GER39553.1 endoplasmic reticulum-Golgi intermediatecompartment protein [Striga asiatica]			-1.20356	1.9125	22.0674	4.47529e-05	0.000291464	94.0756	-1.13877	0.257211	1.18965e-06	7.77061e-06
Leryth_005935	*	XP_011097922.1 uncharacterized protein LOC105176722 [Sesamum indicum]			-1.36823	1.4153	48.332	5.99973e-08	1.29414e-06	66.1951	-1.33735	0.195102	6.35783e-13	1.40401e-11
Leryth_005939	sp|Q69VG1|CIGR1_ORYSJ Chitin-inducible gibberellin-responsive protein 1 OS=Oryza sativa subsp. japonica OX=39947 GN=CIGR1 PE=2 SV=1	XP_011095306.1 scarecrow-like protein 21 [Sesamum indicum]			-2.46459	2.14642	31.9474	2.76587e-06	2.89802e-05	111.977	-2.34732	0.41709	9.85348e-10	1.19323e-08
Leryth_005940	*	KAA8523760.1 hypothetical protein F0562_010183 [Nyssa sinensis]			-1.30093	3.26767	41.6044	2.56892e-07	4.11304e-06	244.779	-1.26395	0.203933	7.43587e-11	1.11908e-09
Leryth_005941	*		QUA2, TSD2; putative pectin methyltransferase [EC:2.1.1.-]	K23870	-1.11645	-0.911668	18.7351	0.000131088	0.000713353	11.6457	-1.06111	0.265842	1.09183e-05	5.73356e-05
Leryth_005947	sp|Q9LRM4|MIP1B_ARATH B-box domain protein 31 OS=Arabidopsis thaliana OX=3702 GN=MIP1B PE=2 SV=1	XP_023929308.1 B-box zinc finger protein 32-like [Quercus suber]			1.42777	-1.00797	8.58581	0.00610279	0.0180759	10.8465	1.15018	0.510222	0.00186132	0.00565343
Leryth_005954	sp|P27489|CB23_SOLLC Chlorophyll a-b binding protein 13, chloroplastic OS=Solanum lycopersicum OX=4081 GN=CAB13 PE=1 SV=1	NP_001312416.1 chlorophyll a-b binding protein 13, chloroplastic [Nicotiana tabacum]	LHCB3; light-harvesting complex II chlorophyll a/b binding protein 3	K08914	-1.81046	3.90039	26.9018	1.08796e-05	9.08711e-05	379.99	-1.71096	0.3419	1.87411e-08	1.78146e-07
Leryth_005957	*	XP_027062592.1 uncharacterized protein LOC113688962 [Coffea arabica]			-1.21083	4.1007	111.647	3.9554e-12	7.2266e-10	436.862	-1.20757	0.117328	1.48997e-25	2.03583e-23
Leryth_005960	sp|Q9SXB0|SY125_ARATH Syntaxin-125 OS=Arabidopsis thaliana OX=3702 GN=SYP125 PE=2 SV=1	XP_016541254.1 PREDICTED: syntaxin-124-like [Capsicum annuum]	STX1B_2_3; syntaxin 1B/2/3	K08486	-3.42137	-1.63056	29.9648	4.53843e-06	4.37631e-05	6.60993	-3.36791	0.681593	1.43241e-08	1.39418e-07
Leryth_005975	*	XP_022877283.1 uncharacterized protein LOC111395497 [Olea europaea var. sylvestris]			-1.36111	3.39429	10.3029	0.00297251	0.00987545	267.032	-1.17279	0.424556	0.000481227	0.00170535
Leryth_005984	sp|O49447|ADT3_ARATH ADP,ATP carrier protein 3, mitochondrial OS=Arabidopsis thaliana OX=3702 GN=AAC3 PE=1 SV=1	XP_010656992.1 PREDICTED: ADP,ATP carrier protein 3, mitochondrial [Vitis vinifera]	SLC25A4S, ANT; solute carrier family 25 (mitochondrial adenine nucleotide translocator), member 4/5/6/31	K05863	-2.52003	5.16532	31.4488	3.15052e-06	3.2275e-05	918.929	-2.39058	0.420883	5.98883e-10	7.53262e-09
Leryth_005986	sp|Q9XH35|HOX6_ORYSI Homeobox-leucine zipper protein HOX6 OS=Oryza sativa subsp. indica OX=39946 GN=HOX6 PE=2 SV=2	CDP12228.1 unnamed protein product [Coffea canephora]	HD-ZIP; homeobox-leucine zipper protein	K09338	-1.51141	-1.90406	11.9885	0.00150014	0.00552992	5.13777	-1.35774	0.468516	0.000440501	0.00158104
Leryth_005991	sp|Q9SGP6|GRXC9_ARATH Glutaredoxin-C9 OS=Arabidopsis thaliana OX=3702 GN=GRXC9 PE=1 SV=1	CDP15880.1 unnamed protein product [Coffea canephora]			1.85944	-0.594299	9.7925	0.00365091	0.0117118	15.4123	1.51552	0.650428	0.000677483	0.00230906
Leryth_006013	sp|Q6DR10|TBL43_ARATH Protein trichome birefringence-like 43 OS=Arabidopsis thaliana OX=3702 GN=TBL43 PE=2 SV=1	XP_030931911.1 protein trichome birefringence-like 43 isoform X1 [Quercus lobata]			-2.04707	-1.0788	20.0917	8.38791e-05	0.000492772	10.6242	-1.92146	0.502916	1.07775e-05	5.66761e-05
Leryth_006018	sp|P35694|XTH2_SOYBN Xyloglucan endotransglucosylase/hydrolase 2 OS=Glycine max OX=3847 PE=2 SV=1	XP_022848697.1 xyloglucan endotransglucosylase/hydrolase 2-like [Olea europaea var. sylvestris]	E2.4.1.207; xyloglucan:xyloglucosyl transferase [EC:2.4.1.207]	K08235	-1.81547	-0.308823	8.11994	0.00750346	0.0215339	18.9128	-1.45359	0.702268	0.00157526	0.0048843
Leryth_006021	sp|Q9SHJ5|GPAT1_ARATH Glycerol-3-phosphate acyltransferase 1 OS=Arabidopsis thaliana OX=3702 GN=GPAT1 PE=1 SV=1	TMW86013.1 hypothetical protein EJD97_022077 [Solanum chilense]	GPAT; glycerol-3-phosphate acyltransferase [EC:2.3.1.15 2.3.1.198]	K13508	-2.72826	2.27901	19.6196	9.94606e-05	0.000564936	121.912	-2.58946	0.583033	3.77478e-07	2.7599e-06
Leryth_006033	sp|Q9SAH7|WRK40_ARATH Probable WRKY transcription factor 40 OS=Arabidopsis thaliana OX=3702 GN=WRKY40 PE=1 SV=1	KAF5957208.1 hypothetical protein HYC85_004433 [Camellia sinensis]			1.63055	5.50165	23.1872	3.23505e-05	0.000222731	1154.72	1.5206	0.337462	6.8899e-07	4.77343e-06
Leryth_006035	sp|Q42381|HLS1_ARATH Probable N-acetyltransferase HLS1 OS=Arabidopsis thaliana OX=3702 GN=HLS1 PE=1 SV=1	XP_022886845.1 probable N-acetyltransferase HLS1 [Olea europaea var. sylvestris]			-2.43047	0.836089	11.3927	0.0019132	0.00678423	44.7935	-2.06283	0.736777	9.69994e-05	0.000406417
Leryth_006064	sp|Q55CU8|PITC_DICDI Phosphatidylinositol transfer protein 3 OS=Dictyostelium discoideum OX=44689 GN=pitC PE=2 SV=1	KAF5731006.1 hypothetical protein HS088_TW19G00609 [Tripterygium wilfordii]			1.52906	3.57287	33.6011	1.8093e-06	2.02742e-05	301.36	1.43319	0.267702	4.85342e-09	5.16192e-08
Leryth_006075	sp|P14656|GLN11_ORYSJ Glutamine synthetase cytosolic isozyme 1-1 OS=Oryza sativa subsp. japonica OX=39947 GN=GLN1-1 PE=1 SV=1	RAL53025.1 hypothetical protein DM860_016260 [Cuscuta australis]	glnA, GLUL; glutamine synthetase [EC:6.3.1.2]	K01915	2.29233	-2.17521	16.9854	0.000237783	0.00117689	3.61142	2.10465	0.58918	2.43144e-05	0.000118482
Leryth_006085	sp|P50699|TLPH_ARATH Thaumatin-like protein OS=Arabidopsis thaliana OX=3702 GN=At1g18250 PE=2 SV=2	PIM99898.1 hypothetical protein CDL12_27602 [Handroanthus impetiginosus]			1.35838	5.37187	46.5272	9.19167e-08	1.80099e-06	1054.16	1.30143	0.202356	1.74782e-11	2.9899e-10
Leryth_006090	sp|Q9M7R0|ALL8_OLEEU Calcium-binding allergen Ole e 8 OS=Olea europaea OX=4146 PE=1 SV=1	PHT47400.1 Calcium-binding allergen Ole e 8 [Capsicum baccatum]	CML; calcium-binding protein CML	K13448	-2.4698	-2.55733	14.0715	0.000677009	0.00282975	2.3818	-2.23502	0.816645	0.000363513	0.00132716
Leryth_006101	sp|Q8W404|PGT2_LITER 4-hydroxybenzoate geranyltransferase 2 OS=Lithospermum erythrorhizon OX=34254 GN=PGT-2 PE=1 SV=1	QDM39196.1 4-hydroxybenzoate geranyltransferase-like protein 08 [Lithospermum erythrorhizon]	COQ2; 4-hydroxybenzoate polyprenyltransferase [EC:2.5.1.39]	K06125	-5.18621	2.88923	62.7705	4.13225e-09	1.49456e-07	187.559	-5.06733	0.56438	6.53945e-21	4.63927e-19
Leryth_006118	sp|Q8GWK7|BEE3_ARATH Transcription factor BEE 3 OS=Arabidopsis thaliana OX=3702 GN=BEE3 PE=2 SV=1	XP_027169004.1 transcription factor BEE 3 [Coffea eugenioides]			-4.89791	-2.2175	43.0135	1.87374e-07	3.18502e-06	3.88079	-5.2367	1.16757	1.69626e-09	1.97956e-08
Leryth_006120	sp|Q9FK44|NAC87_ARATH NAC domain-containing protein 87 OS=Arabidopsis thaliana OX=3702 GN=NAC087 PE=2 SV=1	XP_027124647.1 NAC domain-containing protein 46-like [Coffea arabica]			-2.52519	1.18495	21.921	4.77528e-05	0.000307804	56.6454	-2.34942	0.52488	4.24965e-07	3.06918e-06
Leryth_006123	sp|P29684|RBS_HEVBR Ribulose bisphosphate carboxylase small subunit, chloroplastic OS=Hevea brasiliensis OX=3981 GN=RBCS PE=2 SV=1	XP_002532149.1 ribulose bisphosphate carboxylase small chain, chloroplastic [Ricinus communis]	rbcS, cbbS; ribulose-bisphosphate carboxylase small chain [EC:4.1.1.39]	K01602	-1.62768	4.33263	16.6992	0.000266156	0.00129478	513.458	-1.48131	0.392835	1.05818e-05	5.57032e-05
Leryth_006158	sp|K4BVL1|SPA_SOLLC Protein SPA, chloroplastic OS=Solanum lycopersicum OX=4081 GN=SPA PE=2 SV=1	XP_002510519.1 protein SPA, chloroplastic [Ricinus communis]	LQY1; protein disulfide-isomerase [EC:5.3.4.1]	K22520	-1.83832	0.864873	27.7372	8.37794e-06	7.30732e-05	44.7193	-1.74076	0.349284	3.87523e-08	3.47317e-07
Leryth_006163	sp|Q9SUI6|PSAH2_ARATH Photosystem I reaction center subunit VI-2, chloroplastic OS=Arabidopsis thaliana OX=3702 GN=PSAH2 PE=2 SV=1	XP_017254324.1 PREDICTED: photosystem I reaction center subunit VI, chloroplastic-like [Daucus carota subsp. sativus]	psaH; photosystem I subunit VI	K02695	-1.88325	4.10344	36.1482	9.61223e-07	1.19613e-05	437.819	-1.80752	0.305584	1.38325e-10	1.97015e-09
Leryth_006173	sp|Q76CU2|PDR1_TOBAC Pleiotropic drug resistance protein 1 OS=Nicotiana tabacum OX=4097 GN=PDR1 PE=2 SV=1	AUB45106.1 ABA transporter [Camptotheca acuminata]			1.35435	5.86828	54.0521	2.02834e-08	5.40135e-07	1486.27	1.32914	0.185558	2.54369e-13	5.95571e-12
Leryth_006200	sp|P48020|HMDH1_SOLTU 3-hydroxy-3-methylglutaryl-coenzyme A reductase 1 OS=Solanum tuberosum OX=4113 GN=HMG1 PE=2 SV=1	AOX15271.1 3-hydroxy-3-methylglutaryl CoA reductase 1 [Withania somnifera]	HMGCR; hydroxymethylglutaryl-CoA reductase (NADPH) [EC:1.1.1.34]	K00021	2.17774	4.46426	23.3116	3.11514e-05	0.000216475	560.251	2.00022	0.437913	2.71038e-07	2.03599e-06
Leryth_006206	sp|Q39202|RLK1_ARATH G-type lectin S-receptor-like serine/threonine-protein kinase RLK1 OS=Arabidopsis thaliana OX=3702 GN=RLK1 PE=2 SV=2	XP_022887929.1 G-type lectin S-receptor-like serine/threonine-protein kinase RLK1 [Olea europaea var. sylvestris]			-2.3821	0.680143	43.5203	1.67519e-07	2.90844e-06	39.4235	-2.32304	0.345686	1.34111e-12	2.8091e-11
Leryth_006209	sp|Q9M2R0|FTIP3_ARATH FT-interacting protein 3 OS=Arabidopsis thaliana OX=3702 GN=FTIP3 PE=1 SV=1	XP_027095167.1 FT-interacting protein 7-like [Coffea arabica]			-2.14167	3.60892	25.2467	1.75167e-05	0.000134423	311.233	-2.02014	0.411272	5.05253e-08	4.41942e-07
Leryth_006210	sp|Q9SHE9|LBD4_ARATH LOB domain-containing protein 4 OS=Arabidopsis thaliana OX=3702 GN=LBD4 PE=1 SV=1	XP_027077308.1 LOB domain-containing protein 4-like [Coffea arabica]			1.73733	3.06371	45.8603	1.03652e-07	1.99412e-06	211.042	1.65778	0.257301	9.03943e-12	1.63211e-10
Leryth_006237	sp|P48979|PGLR_PRUPE Polygalacturonase OS=Prunus persica OX=3760 PE=2 SV=1	RWR81452.1 polygalacturonase-like protein [Cinnamomum micranthum f. kanehirae]	E3.2.1.15; polygalacturonase [EC:3.2.1.15]	K01184	-1.37116	2.8094	19.3366	0.000109002	0.000610006	177.197	-1.2726	0.310533	4.3391e-06	2.48074e-05
Leryth_006248	*	XP_011073971.1 uncharacterized protein LOC105158797 [Sesamum indicum]			1.25572	1.56584	39.6496	4.0213e-07	5.89477e-06	73.4528	1.1977	0.195564	1.19827e-10	1.7342e-09
Leryth_006249	sp|Q7XJU2|BH153_ARATH Transcription factor bHLH153 OS=Arabidopsis thaliana OX=3702 GN=BHLH153 PE=1 SV=1	XP_011091560.1 transcription factor bHLH113 isoform X1 [Sesamum indicum]			-1.0858	5.71179	98.8039	1.86158e-11	2.30302e-09	1337.53	-1.08163	0.11037	1.98911e-23	2.03092e-21
Leryth_006255	sp|Q9FZ95|PUP3_ARATH Purine permease 3 OS=Arabidopsis thaliana OX=3702 GN=PUP3 PE=2 SV=1	TXG52718.1 hypothetical protein EZV62_021887 [Acer yangbiense]			-1.75037	0.353733	21.98	4.59902e-05	0.000298466	31.0437	-1.63458	0.379504	1.37294e-06	8.83266e-06
Leryth_006258	sp|F4HZH9|DTX11_ARATH Protein DETOXIFICATION 11 OS=Arabidopsis thaliana OX=3702 GN=DTX11 PE=3 SV=1	XP_009764434.1 PREDICTED: MATE efflux family protein 5-like isoform X2 [Nicotiana sylvestris]			1.06516	3.7265	82.1801	1.76447e-10	1.25834e-08	335.507	1.03427	0.118898	5.04263e-19	2.764e-17
Leryth_006269	sp|Q9SEE4|PIRL_SOLLC Pirin-like protein OS=Solanum lycopersicum OX=4081 PE=2 SV=1	TMW97606.1 hypothetical protein EJD97_005234 [Solanum chilense]	PIR; quercetin 2,3-dioxygenase [EC:1.13.11.24]	K06911	1.41726	5.73323	35.9175	1.01686e-06	1.2563e-05	1354.31	1.35483	0.23879	2.33257e-09	2.64969e-08
Leryth_006270	*	XP_011091621.1 uncharacterized protein LOC105172002 [Sesamum indicum]			1.43228	3.72817	78.0106	3.26636e-10	2.02508e-08	335.816	1.40073	0.163199	1.05958e-18	5.50645e-17
Leryth_006272	sp|Q9SRT2|BH062_ARATH Transcription factor bHLH62 OS=Arabidopsis thaliana OX=3702 GN=BHLH62 PE=2 SV=1	KAA8527877.1 hypothetical protein F0562_035254 [Nyssa sinensis]			1.04474	4.31103	39.7328	3.99816e-07	5.87022e-06	503.91	1.00295	0.167612	4.90935e-10	6.26261e-09
Leryth_006281	sp|Q8LBI9|EDL16_ARATH Sugar transporter ERD6-like 16 OS=Arabidopsis thaliana OX=3702 GN=At5g18840 PE=2 SV=2	XP_009603614.1 sugar transporter ERD6-like 16 isoform X1 [Nicotiana tomentosiformis]	ERD6, ESL1; MFS transporter, SP family, ERD6-like sugar transporter	K03444	4.08535	4.26501	25.7284	1.52269e-05	0.000119783	488.78	3.93518	0.862473	2.54047e-09	2.86247e-08
Leryth_006293	sp|Q9M8K5|HIP32_ARATH Heavy metal-associated isoprenylated plant protein 32 OS=Arabidopsis thaliana OX=3702 GN=HIPP32 PE=2 SV=1	XP_017223128.1 PREDICTED: glycine-rich protein 1 [Daucus carota subsp. sativus]			1.09116	6.91282	38.9919	4.80991e-07	6.82591e-06	3072.54	1.03744	0.178906	9.69406e-10	1.17672e-08
Leryth_006294	sp|Q9M8K6|MUTE_ARATH Transcription factor MUTE OS=Arabidopsis thaliana OX=3702 GN=MUTE PE=2 SV=1	PSR92690.1 Transcription factor MUTE like [Actinidia chinensis var. chinensis]			4.24521	-1.62174	33.5008	1.79517e-06	2.0165e-05	6.2981	4.188	0.900709	4.18096e-08	3.72156e-07
Leryth_006296	sp|Q6NMR8|FAF3_ARATH Protein FANTASTIC FOUR 3 OS=Arabidopsis thaliana OX=3702 GN=FAF3 PE=2 SV=1	XP_027164830.1 protein FANTASTIC FOUR 3 [Coffea eugenioides]			1.8888	0.70132	31.5843	2.94807e-06	3.05872e-05	39.532	1.78411	0.332801	5.48784e-09	5.77066e-08
Leryth_006317	sp|Q9LX31|GUN4C_ARATH Tetrapyrrole-binding protein, chloroplastic OS=Arabidopsis thaliana OX=3702 GN=GUN4 PE=1 SV=1	XP_011069345.1 tetrapyrrole-binding protein, chloroplastic-like [Sesamum indicum]			-1.14401	2.56066	17.5033	0.000199715	0.00101245	148.896	-1.0643	0.275049	1.68596e-05	8.49541e-05
Leryth_006321	sp|Q84MB3|ACCH1_ARATH 1-aminocyclopropane-1-carboxylate oxidase homolog 1 OS=Arabidopsis thaliana OX=3702 GN=At1g06620 PE=2 SV=1	XP_021290758.1 LOW QUALITY PROTEIN: uncharacterized protein LOC110421487 [Herrania umbratica]			1.38732	8.2091	26.8709	1.09752e-05	9.1393e-05	7557.51	1.29066	0.268913	1.83921e-07	1.43071e-06
Leryth_006329	*	XP_020255395.1 uncharacterized protein LOC109832451 [Asparagus officinalis]			-1.90987	-2.92136	7.75523	0.00879775	0.024581	1.37785	-1.27161	0.991674	0.00921238	0.0228802
Leryth_006338	sp|Q9XGW1|AGO10_ARATH Protein argonaute 10 OS=Arabidopsis thaliana OX=3702 GN=AGO10 PE=1 SV=1	PIN01366.1 Translation initiation factor 2C (eIF-2C) [Handroanthus impetiginosus]	ELF2C, AGO; eukaryotic translation initiation factor 2C	K11593	1.10475	4.81035	72.454	7.70568e-10	3.98098e-08	713.515	1.07187	0.133749	2.44748e-16	9.05149e-15
Leryth_006343	sp|Q9LTA2|AHL17_ARATH AT-hook motif nuclear-localized protein 17 OS=Arabidopsis thaliana OX=3702 GN=AHL17 PE=2 SV=1	ABL63120.1 AT-hook DNA-binding protein [Catharanthus roseus]			2.02444	2.57946	25.8601	1.46578e-05	0.000116068	150.008	1.88215	0.403137	1.30579e-07	1.04704e-06
Leryth_006354	sp|Q9LV09|BOB1_ARATH Protein BOBBER 1 OS=Arabidopsis thaliana OX=3702 GN=BOB1 PE=1 SV=1	XP_016455434.1 PREDICTED: protein BOBBER 2-like [Nicotiana tabacum]			-1.45071	3.22913	79.5821	2.58275e-10	1.7087e-08	238.51	-1.43537	0.165711	7.02894e-19	3.74244e-17
Leryth_006391	sp|Q9FG33|LRKS5_ARATH Probable L-type lectin-domain containing receptor kinase S.5 OS=Arabidopsis thaliana OX=3702 GN=LECRKS5 PE=2 SV=1	XP_019228969.1 PREDICTED: probable L-type lectin-domain containing receptor kinase S.5 [Nicotiana attenuata]			-1.46221	5.39652	24.2569	2.34531e-05	0.000171393	1076.69	-1.39505	0.295609	2.96667e-07	2.21002e-06
Leryth_006395	sp|I3PB36|CNL_PETHY Trans-cinnamate:CoA ligase, peroxisomal OS=Petunia hybrida OX=4102 GN=CNL PE=1 SV=1	XP_022893884.1 butyrate--CoA ligase AAE11, peroxisomal-like isoform X1 [Olea europaea var. sylvestris]	AAE11_12; acyl-activating enzyme 11/12 [EC:6.2.1.2 6.2.1.-]	K23618	-4.72763	0.446547	48.0144	6.71743e-08	1.41143e-06	33.0427	-4.62231	0.638992	2.18287e-14	6.15078e-13
Leryth_006418	sp|Q6V4H0|10HGO_CATRO 8-hydroxygeraniol dehydrogenase OS=Catharanthus roseus OX=4058 GN=10HGO PE=1 SV=1	ALW82980.1 cinnamyl alcohol dehydrogenase [Rauvolfia serpentina]			-3.40595	4.52419	46.2064	9.83507e-08	1.90809e-06	589.523	-3.31955	0.444548	2.10756e-15	6.81646e-14
Leryth_006435	sp|Q9C7T4|BH096_ARATH Transcription factor bHLH96 OS=Arabidopsis thaliana OX=3702 GN=BHLH96 PE=1 SV=1	CDP01524.1 unnamed protein product [Coffea canephora]			-1.29687	2.38723	8.9233	0.00530227	0.0160552	131.384	-1.0722	0.437277	0.0015359	0.00476965
Leryth_006443	sp|Q9ZVI6|LOR8_ARATH Protein LURP-one-related 8 OS=Arabidopsis thaliana OX=3702 GN=At2g38640 PE=2 SV=1	XP_009337833.1 PREDICTED: protein LURP-one-related 8-like [Pyrus x bretschneideri]			-1.38963	5.87936	29.835	4.83785e-06	4.61012e-05	1503.04	-1.32353	0.251908	1.66285e-08	1.59992e-07
Leryth_006456	sp|B9SXY8|CSPLE_RICCO CASP-like protein 4D1 OS=Ricinus communis OX=3988 GN=RCOM_1206790 PE=3 SV=1	XP_009777608.1 PREDICTED: CASP-like protein 4D1 [Nicotiana sylvestris]			-2.02115	1.47285	43.2293	1.7863e-07	3.06471e-06	68.963	-1.95677	0.301812	6.32083e-12	1.18442e-10
Leryth_006475	sp|D1MI46|C76BA_SWEMU Geraniol 8-hydroxylase OS=Swertia mussotii OX=137888 GN=CYP76B10 PE=1 SV=1	XP_011099226.1 geraniol 8-hydroxylase-like [Sesamum indicum]			-4.73463	3.70466	22.6563	3.80432e-05	0.000254125	331.49	-4.43935	0.911236	2.00129e-08	1.89268e-07
Leryth_006501	sp|F4IRR2|SAD2_ARATH Importin beta-like SAD2 OS=Arabidopsis thaliana OX=3702 GN=SAD2 PE=1 SV=1	XP_021863836.1 importin beta-like SAD2 [Spinacia oleracea]	IPO7, RANBP7; importin-7	K20223	-1.72879	-0.889139	19.1128	0.000115614	0.00063953	11.7651	-1.60362	0.404262	5.19003e-06	2.91726e-05
Leryth_006504	sp|Q9SH30|HMA5_ARATH Probable copper-transporting ATPase HMA5 OS=Arabidopsis thaliana OX=3702 GN=HMA5 PE=1 SV=2	KAA8520822.1 hypothetical protein F0562_011495 [Nyssa sinensis]	copA, ctpA, ATP7; P-type Cu+ transporter [EC:7.2.2.8]	K17686	-1.99681	5.81588	40.3055	3.60172e-07	5.42974e-06	1438.62	-1.92513	0.302815	9.9547e-12	1.78131e-10
Leryth_006506	*				1.38546	4.39299	27.7895	8.4758e-06	7.37403e-05	533.515	1.2974	0.264789	1.17937e-07	9.54794e-07
Leryth_006507	sp|Q17438|DNJ1_CAEEL DnaJ homolog subfamily B member 1 OS=Caenorhabditis elegans OX=6239 GN=dnj-1 PE=1 SV=1	KAE8123867.1 hypothetical protein FH972_018787 [Carpinus fangiana]			2.40569	-3.24011	11.4287	0.00187196	0.00666371	0.89284	1.97992	1.482	0.0094004	0.0232717
Leryth_006516	sp|Q8LD98|NHL6_ARATH NDR1/HIN1-like protein 6 OS=Arabidopsis thaliana OX=3702 GN=NHL6 PE=1 SV=1	XP_011072085.1 NDR1/HIN1-like protein 13 [Sesamum indicum]			-1.60783	-0.105092	25.3242	1.67311e-05	0.000129402	22.142	-1.5237	0.326767	3.10074e-07	2.3033e-06
Leryth_006522	sp|O22588|TIP32_ARATH Probable aquaporin TIP3-2 OS=Arabidopsis thaliana OX=3702 GN=TIP3-2 PE=2 SV=1	XP_011072095.1 probable aquaporin TIP3-2 [Sesamum indicum]	TIP; aquaporin TIP	K09873	1.84155	-2.81482	7.56433	0.00958354	0.0264311	1.73658	1.19187	0.989796	0.0126888	0.030187
Leryth_006525	sp|Q84MA8|AZG2_ARATH Adenine/guanine permease AZG2 OS=Arabidopsis thaliana OX=3702 GN=AZG2 PE=2 SV=1	GFZ03838.1 Xanthine/uracil permease family protein [Actinidia rufa]	pbuG, azgA, ghxP, ghxQ, adeQ; adenine/guanine/hypoxanthine permease	K06901	1.61468	4.08903	39.5247	4.31134e-07	6.23056e-06	432.011	1.53677	0.258353	2.45208e-10	3.33381e-09
Leryth_006540	*	XP_010663087.1 PREDICTED: uncharacterized protein LOC100243254 [Vitis vinifera]			-1.05415	2.55029	25.9556	1.39204e-05	0.000111283	148.006	-1.00895	0.207362	2.05866e-07	1.5811e-06
Leryth_006548	sp|Q8LPH6|MYB86_ARATH Transcription factor MYB86 OS=Arabidopsis thaliana OX=3702 GN=MYB86 PE=2 SV=1	KAE8124301.1 hypothetical protein FH972_019200 [Carpinus fangiana]	MYBP; transcription factor MYB, plant	K09422	-1.6234	0.511602	21.7791	4.89739e-05	0.000314207	34.3573	-1.51385	0.348825	1.21926e-06	7.94214e-06
Leryth_006558	sp|Q9FL28|FLS2_ARATH LRR receptor-like serine/threonine-protein kinase FLS2 OS=Arabidopsis thaliana OX=3702 GN=FLS2 PE=1 SV=1	KAF3656780.1 putative F-box protein-like [Capsicum annuum]			-1.35716	4.84448	46.5771	9.09561e-08	1.78598e-06	732.576	-1.32724	0.198373	3.46296e-12	6.75369e-11
Leryth_006577	*				-1.70571	-0.415406	27.6603	8.56088e-06	7.44101e-05	17.4997	-1.61842	0.344712	2.05825e-07	1.5811e-06
Leryth_006579	sp|Q9SBQ9|F3PH_PETHY Flavonoid 3'-monooxygenase OS=Petunia hybrida OX=4102 GN=CYP75B2 PE=2 SV=1	BAO58432.1 flavonoid 3'-hydroxylase [Vaccinium ashei]	CYP75B1; flavonoid 3'-monooxygenase [EC:1.14.14.82]	K05280	-1.67561	4.34861	36.449	8.93481e-07	1.12915e-05	520.232	-1.6141	0.273034	3.00452e-10	4.01157e-09
Leryth_006582	sp|C0LGJ1|Y1743_ARATH Probable LRR receptor-like serine/threonine-protein kinase At1g74360 OS=Arabidopsis thaliana OX=3702 GN=At1g74360 PE=1 SV=1	KAF3672568.1 putative LRR receptor-like serine/threonine-protein kinase [Capsicum annuum]			-2.68913	-0.680145	26.0667	1.348e-05	0.000108707	14.7123	-2.56273	0.566493	3.58054e-07	2.62822e-06
Leryth_006584	sp|C0LGJ1|Y1743_ARATH Probable LRR receptor-like serine/threonine-protein kinase At1g74360 OS=Arabidopsis thaliana OX=3702 GN=At1g74360 PE=1 SV=1	XP_019152383.1 PREDICTED: probable LRR receptor-like serine/threonine-protein kinase At1g74360 [Ipomoea nil]			-4.09009	-2.17984	33.5354	1.77937e-06	2.00038e-05	3.92286	-4.58304	1.32016	1.47796e-07	1.17211e-06
Leryth_006587	*	XP_011464344.1 PREDICTED: probable LRR receptor-like serine/threonine-protein kinase At1g74360 [Fragaria vesca subsp. vesca]			-3.09004	-0.970916	32.3792	2.3954e-06	2.57438e-05	11.8437	-3.03185	0.618915	6.35608e-08	5.43828e-07
Leryth_006615	sp|A2XB18|IAA10_ORYSI Auxin-responsive protein IAA10 OS=Oryza sativa subsp. indica OX=39946 GN=IAA10 PE=2 SV=2	RXI05712.1 hypothetical protein DVH24_017754 [Malus domestica]	IAA; auxin-responsive protein IAA	K14484	-1.44529	1.19678	29.372	5.33056e-06	4.97159e-05	56.8985	-1.38019	0.271377	2.66433e-08	2.45032e-07
Leryth_006626	*	KAE7997638.1 hypothetical protein FH972_002254 [Carpinus fangiana]			-1.87528	1.45575	42.7055	2.00647e-07	3.36502e-06	68.2859	-1.81714	0.288031	1.71645e-11	2.93816e-10
Leryth_006639	sp|Q8LFN2|Y3037_ARATH Probable inactive leucine-rich repeat receptor-like protein kinase At3g03770 OS=Arabidopsis thaliana OX=3702 GN=At3g03770 PE=1 SV=1	KAA8540698.1 hypothetical protein F0562_024383 [Nyssa sinensis]			1.6771	1.49503	58.4219	8.41723e-09	2.67837e-07	69.722	1.62	0.214404	4.38936e-15	1.35565e-13
Leryth_006668	*				-1.69291	-0.749732	20.813	6.64934e-05	0.000404147	13.0481	-1.58611	0.373936	1.60321e-06	1.01387e-05
Leryth_006681	sp|Q8L4H4|NORK_MEDTR Nodulation receptor kinase OS=Medicago truncatula OX=3880 GN=NORK PE=1 SV=2	PSS30632.1 Nodulation receptor kinase [Actinidia chinensis var. chinensis]			-1.52817	6.25444	38.7561	5.15664e-07	7.20311e-06	1951.42	-1.47615	0.242522	1.25678e-10	1.80782e-09
Leryth_006690	sp|Q9C9N6|PMI2_ARATH Protein PLASTID MOVEMENT IMPAIRED 2 OS=Arabidopsis thaliana OX=3702 GN=PMI2 PE=1 SV=1	KAA8530599.1 hypothetical protein F0562_005308 [Nyssa sinensis]			-4.07829	-0.651268	19.8696	9.15337e-05	0.00052951	14.756	-3.89983	0.915748	5.25976e-07	3.72938e-06
Leryth_006707	sp|O65782|C83B1_ARATH Cytochrome P450 83B1 OS=Arabidopsis thaliana OX=3702 GN=CYP83B1 PE=1 SV=1	PSR99611.1 Cytochrome P450 71A1 like [Actinidia chinensis var. chinensis]			-1.32631	5.62764	47.3869	7.67792e-08	1.57096e-06	1264.63	-1.30466	0.195021	4.02156e-12	7.76171e-11
Leryth_006731	sp|Q8GW10|BAH1L_ARATH Probable E3 ubiquitin-protein ligase BAH1-like OS=Arabidopsis thaliana OX=3702 GN=RF178 PE=2 SV=1	PIM97352.1 putative E3 ubiquitin ligase [Handroanthus impetiginosus]	BAH, NLA; E3 ubiquitin-protein ligase BAH [EC:2.3.2.27]	K16275	-1.68458	1.9634	47.1042	7.74976e-08	1.58019e-06	97.6868	-1.63429	0.244024	9.87565e-13	2.12322e-11
Leryth_006734	*	CAA2959849.1 Hypothetical predicted protein [Olea europaea subsp. europaea]			-2.26999	-0.408954	53.4109	2.16771e-08	5.6955e-07	17.4124	-2.21364	0.308253	6.31513e-14	1.6475e-12
Leryth_006740	sp|Q9C5R8|BAS1B_ARATH 2-Cys peroxiredoxin BAS1-like, chloroplastic OS=Arabidopsis thaliana OX=3702 GN=At5g06290 PE=2 SV=3	XP_007162953.1 hypothetical protein PHAVU_001G1941000g, partial [Phaseolus vulgaris]	PRDX2_4, ahpC; peroxiredoxin 2/4 [EC:1.11.1.24]	K03386	-1.86257	-2.1329	18.2035	0.000156706	0.000828043	4.00299	-1.78985	0.431935	3.55554e-06	2.07004e-05
Leryth_006744	sp|Q9FNI1|GIR1_ARATH Protein GL2-INTERACTING REPRESSOR 1 OS=Arabidopsis thaliana OX=3702 GN=GIR1 PE=1 SV=1	KCW90493.1 hypothetical protein EUGRSUZ_A02613 [Eucalyptus grandis]			-2.31356	-1.54462	17.8591	0.000176114	0.0009114	7.0682	-2.15086	0.565497	6.81196e-06	3.73854e-05
Leryth_006751	sp|O04846|ATCA1_ARATH Alpha carbonic anhydrase 1, chloroplastic OS=Arabidopsis thaliana OX=3702 GN=ACA1 PE=1 SV=2	XP_012836124.1 PREDICTED: alpha carbonic anhydrase 1, chloroplastic-like [Erythranthe guttata]	cah; carbonic anhydrase [EC:4.2.1.1]	K01674	-2.20413	5.20295	44.2221	1.50427e-07	2.67224e-06	940.571	-2.13419	0.317672	1.19793e-12	2.54399e-11
Leryth_006789	*	PHT26413.1 hypothetical protein CQW23_33980 [Capsicum baccatum]			1.67297	3.31918	49.7268	4.65038e-08	1.05332e-06	251.986	1.60484	0.236285	9.3624e-13	2.02122e-11
Leryth_006790	*	XP_009595422.1 uncharacterized protein LOC104091722 [Nicotiana tomentosiformis]			1.3846	-1.83199	7.24448	0.0110752	0.029838	5.27201	1.06246	0.542651	0.00606144	0.0159233
Leryth_006813	*				-1.87137	0.504756	32.7543	2.17386e-06	2.36578e-05	34.3122	-1.7936	0.327036	3.11084e-09	3.44716e-08
Leryth_006821	sp|Q8LC79|GAT18_ARATH GATA transcription factor 18 OS=Arabidopsis thaliana OX=3702 GN=GATA18 PE=1 SV=2	XP_009796257.1 PREDICTED: GATA transcription factor 19-like [Nicotiana sylvestris]			1.23831	0.673051	27.907	7.98893e-06	7.0213e-05	38.5503	1.16955	0.231379	6.2006e-08	5.31749e-07
Leryth_006829	sp|P46519|LEA14_SOYBN Desiccation protectant protein Lea14 homolog OS=Glycine max OX=3847 PE=2 SV=1	PIN20182.1 hypothetical protein CDL12_07144 [Handroanthus impetiginosus]			-1.75122	7.78544	82.771	1.68178e-10	1.21777e-08	5642.16	-1.72775	0.18978	7.09765e-21	4.99445e-19
Leryth_006842	sp|Q9FNX5|DRP1E_ARATH Dynamin-related protein 1E OS=Arabidopsis thaliana OX=3702 GN=DRP1E PE=1 SV=1	XP_022742859.1 dynamin-related protein 1E isoform X1 [Durio zibethinus]			-1.50639	2.6234	31.0436	3.42414e-06	3.44889e-05	156.265	-1.44403	0.271598	9.23693e-09	9.32504e-08
Leryth_006853	sp|Q9XIV8|PERN1_TOBAC Peroxidase N1 OS=Nicotiana tabacum OX=4097 GN=poxN1 PE=1 SV=1	ADY68831.1 bacterial-induced peroxidase [Gossypium hirsutum]	E1.11.1.7; peroxidase [EC:1.11.1.7]	K00430	1.43001	6.69758	8.22677	0.00717161	0.0207494	2650.57	1.14366	0.500196	0.00161203	0.00498645
Leryth_006866	sp|Q54Q92|LMD2A_DICDI LMBR1 domain-containing protein 2 homolog A OS=Dictyostelium discoideum OX=44689 GN=DDB_G0284019 PE=3 SV=1	XP_027106228.1 LMBR1 domain-containing protein 2 homolog [Coffea arabica]			1.34998	3.33598	42.5882	2.07125e-07	3.45684e-06	255.382	1.28814	0.211065	6.56985e-11	9.97974e-10
Leryth_006873	*	XP_009604774.1 uncharacterized protein LOC104099474 isoform X1 [Nicotiana tomentosiformis]			1.35527	0.78704	20.8417	6.58871e-05	0.000400991	41.9194	1.2463	0.29961	3.57405e-06	2.07988e-05
Leryth_006886	sp|Q9LJP4|CSLC4_ARATH Xyloglucan glycosyltransferase 4 OS=Arabidopsis thaliana OX=3702 GN=CSLC4 PE=1 SV=1	AED99885.1 glycosyltransferase [Panax notoginseng]	CSLC4; xyloglucan glycosyltransferase 4 [EC:2.4.1.-]	K20887	-1.10173	4.75357	68.0592	1.57057e-09	7.10311e-08	687.823	-1.08943	0.136673	2.67333e-16	9.81703e-15
Leryth_006900	sp|Q94AY1|NADB_ARATH L-aspartate oxidase, chloroplastic OS=Arabidopsis thaliana OX=3702 GN=AO PE=1 SV=1	PON56193.1 L-aspartate oxidase [Trema orientale]	nadB; L-aspartate oxidase [EC:1.4.3.16]	K00278	1.50002	3.17363	63.1572	3.61075e-09	1.36797e-07	228.064	1.44775	0.191584	3.19193e-15	1.00612e-13
Leryth_006907	sp|Q67ZM4|ADF7_ARATH Actin-depolymerizing factor 7 OS=Arabidopsis thaliana OX=3702 GN=ADF7 PE=2 SV=1	XP_027103789.1 actin-depolymerizing factor 7 isoform X1 [Coffea arabica]	CFL; cofilin	K05765	-2.6563	2.87512	23.3885	3.04346e-05	0.000212436	185.963	-2.49288	0.530024	1.81213e-08	1.72949e-07
Leryth_006912	sp|Q9LYN8|EMS1_ARATH Leucine-rich repeat receptor protein kinase EMS1 OS=Arabidopsis thaliana OX=3702 GN=EMS1 PE=1 SV=1	KAA8533751.1 hypothetical protein F0562_031268 [Nyssa sinensis]			2.167	0.88029	25.763	1.48008e-05	0.000116998	44.9455	2.02387	0.430994	7.02978e-08	5.95792e-07
Leryth_006926	*	XP_019192652.1 PREDICTED: uncharacterized protein LOC109186917 [Ipomoea nil]			2.383	3.3116	109.824	5.10645e-12	8.53799e-10	250.405	2.33609	0.221554	3.53947e-27	5.8325e-25
Leryth_006929	sp|Q9LE81|IRE_ARATH Probable serine/threonine protein kinase IRE OS=Arabidopsis thaliana OX=3702 GN=IRE PE=2 SV=1	PHU22871.1 putative serine/threonine protein kinase IRE [Capsicum chinense]			-1.69363	0.293496	9.79457	0.00365754	0.0117276	29.8591	-1.37687	0.578826	0.000621364	0.00213682
Leryth_006930	sp|Q9STY5|PMI11_ARATH Pectinesterase inhibitor 11 OS=Arabidopsis thaliana OX=3702 GN=PMEI11 PE=2 SV=1	XP_019235915.1 PREDICTED: 21 kDa protein-like [Nicotiana attenuata]			-2.10827	3.83543	48.255	6.41507e-08	1.36347e-06	363.037	-2.04556	0.29262	1.63771e-13	3.95541e-12
Leryth_006932	sp|O22149|PME17_ARATH Probable pectinesterase/pectinesterase inhibitor 17 OS=Arabidopsis thaliana OX=3702 GN=PME17 PE=2 SV=2	XP_011076334.2 probable pectinesterase/pectinesterase inhibitor 17 [Sesamum indicum]	E3.1.1.11; pectinesterase [EC:3.1.1.11]	K01051	-2.04519	7.58185	32.8717	2.17877e-06	2.36954e-05	4890.19	-1.95168	0.340278	4.64636e-10	5.95338e-09
Leryth_006933	sp|O64896|TPPA_ARATH Trehalose-phosphate phosphatase A OS=Arabidopsis thaliana OX=3702 GN=TPPA PE=1 SV=1	XP_019232132.1 PREDICTED: trehalose-phosphate phosphatase A-like isoform X1 [Nicotiana attenuata]	otsB; trehalose 6-phosphate phosphatase [EC:3.1.3.12]	K01087	1.92087	5.19922	31.1368	3.41987e-06	3.44585e-05	935.267	1.8	0.340789	2.45589e-09	2.77644e-08
Leryth_006937	sp|Q9SQ64|COR2_PAPSO Non-functional NADPH-dependent codeinone reductase 2 OS=Papaver somniferum OX=3469 GN=COR2 PE=1 SV=1	CAA3017977.1 NADPH-dependent aldo-keto reductase, chloroplastic [Olea europaea subsp. europaea]			-1.4487	-1.54889	7.16353	0.0114912	0.0307428	7.02613	-1.06942	0.614843	0.00860169	0.0215527
Leryth_006942	sp|Q9SW11|PUB35_ARATH U-box domain-containing protein 35 OS=Arabidopsis thaliana OX=3702 GN=PUB35 PE=2 SV=2	CAA2968022.1 U-box domain-containing 35-like [Olea europaea subsp. europaea]			-1.88139	4.71845	43.6877	1.68994e-07	2.92668e-06	672.757	-1.83242	0.278721	5.24621e-12	9.96282e-11
Leryth_006979	*	XP_027078759.1 uncharacterized protein LOC113702021 [Coffea arabica]			-4.25373	-3.14592	19.9363	0.000176115	0.0009114	0.822763	-4.92952	2.92103	0.00556739	0.014776
Leryth_006981	sp|Q8LDM2|PKSB_ARATH Type III polyketide synthase B OS=Arabidopsis thaliana OX=3702 GN=PKSB PE=1 SV=1	XP_009799363.1 PREDICTED: chalcone synthase [Nicotiana sylvestris]			-1.70687	-1.94131	11.9867	0.00150121	0.0055331	4.7619	-1.49333	0.537076	0.000494742	0.00174659
Leryth_006984	*	XP_018482172.1 PREDICTED: uncharacterized protein LOC108853227 [Raphanus sativus]			-2.01392	1.33561	31.0337	3.41286e-06	3.44005e-05	62.7261	-1.92329	0.357157	3.10105e-09	3.43863e-08
Leryth_007013	*	TMW98354.1 hypothetical protein EJD97_004165 [Solanum chilense]			2.99365	0.457397	23.6675	2.79776e-05	0.000198214	33.2886	2.76286	0.629193	3.5239e-07	2.58956e-06
Leryth_007018	sp|Q6NNN0|RADL3_ARATH Protein RADIALIS-like 3 OS=Arabidopsis thaliana OX=3702 GN=RL3 PE=2 SV=1	XP_009340740.1 PREDICTED: protein RADIALIS-like 3 [Pyrus x bretschneideri]			-6.73693	-1.80961	32.0333	9.31717e-06	7.9802e-05	5.55764	-8.75223	2.98131	3.99059e-09	4.32192e-08
Leryth_007024	sp|Q54II8|QSPP_DICDI Queuosine salvage protein OS=Dictyostelium discoideum OX=44689 GN=DDB_G0288723 PE=3 SV=1	XP_022879460.1 queuosine salvage protein-like [Olea europaea var. sylvestris]			1.61197	-0.717109	12.153	0.00140653	0.00523946	13.715	1.37818	0.493207	0.000456491	0.00162789
Leryth_007025	sp|Q9SZE7|PER51_ARATH Peroxidase 51 OS=Arabidopsis thaliana OX=3702 GN=PER51 PE=2 SV=1	QIC53920.1 peroxidase 73 [Camellia sinensis]	E1.11.1.7; peroxidase [EC:1.11.1.7]	K00430	-1.23186	9.57455	24.6056	2.08716e-05	0.000155027	19479	-1.16928	0.245465	2.47601e-07	1.87891e-06
Leryth_007027	*	XP_006339819.1 PREDICTED: uncharacterized protein LOC102593187 isoform X1 [Solanum tuberosum]			-1.43796	3.63204	25.7773	1.50127e-05	0.000118402	315.026	-1.3686	0.279933	1.18127e-07	9.56028e-07
Leryth_007031	*	CAA3003734.1 Hypothetical predicted protein [Olea europaea subsp. europaea]			-1.30635	-1.42765	8.58852	0.00609562	0.018059	7.4291	-1.08979	0.395802	0.000744125	0.00250635
Leryth_007032	sp|Q9M1K1|ORG2_ARATH Transcription factor ORG2 OS=Arabidopsis thaliana OX=3702 GN=ORG2 PE=1 SV=1	XP_034703429.1 transcription factor ORG2-like isoform X1 [Vitis riparia]			-1.68032	4.84136	35.383	1.15935e-06	1.40467e-05	730.507	-1.61456	0.276147	4.99336e-10	6.36665e-09
Leryth_007034	sp|C0LGS3|Y4372_ARATH Probable LRR receptor-like serine/threonine-protein kinase At4g37250 OS=Arabidopsis thaliana OX=3702 GN=At4g37250 PE=1 SV=1	TMW91374.1 hypothetical protein EJD97_014415 [Solanum chilense]			-1.70216	0.529383	11.2449	0.00202373	0.00712397	35.0458	-1.43758	0.523889	0.000480771	0.00170397
Leryth_007038	sp|Q9LS00|HHO1_ARATH Transcription factor HHO1 OS=Arabidopsis thaliana OX=3702 GN=HHO1 PE=1 SV=1	XP_024639430.1 transcription factor HHO5 isoform X3 [Medicago truncatula]			-1.78566	0.0292096	37.4755	6.71918e-07	8.95069e-06	24.2436	-1.72152	0.292892	4.48168e-10	5.75654e-09
Leryth_007048	sp|Q94AJ5|PGLR5_ARATH Probable polygalacturonase At1g80170 OS=Arabidopsis thaliana OX=3702 GN=At1g80170 PE=1 SV=1	KAF7154748.1 hypothetical protein RHSIM_Rhsim01G0071300 [Rhododendron simsii]	E3.2.1.15; polygalacturonase [EC:3.2.1.15]	K01184	2.88058	-1.09466	23.1161	3.23826e-05	0.000222794	10.006	2.6661	0.643784	1.13563e-06	7.44954e-06
Leryth_007064	sp|Q9C699|RLP7_ARATH Receptor-like protein 7 OS=Arabidopsis thaliana OX=3702 GN=RLP7 PE=3 SV=2	PIN10232.1 Leucine-rich repeat protein [Handroanthus impetiginosus]			-1.93148	3.89694	22.758	3.68753e-05	0.000247944	379.659	-1.81771	0.394122	2.93753e-07	2.19019e-06
Leryth_007072	sp|Q9ZSP5|AIR3_ARATH Subtilisin-like protease SBT5.3 OS=Arabidopsis thaliana OX=3702 GN=AIR3 PE=2 SV=1	XP_011082896.1 subtilisin-like protease SBT5.3 [Sesamum indicum]			-1.1407	5.09709	19.0552	0.000119717	0.000659364	872.06	-1.06559	0.261	6.2373e-06	3.44494e-05
Leryth_007096	sp|F4I9E1|NFD4_ARATH Protein NUCLEAR FUSION DEFECTIVE 4 OS=Arabidopsis thaliana OX=3702 GN=NFD4 PE=3 SV=1	CAA3022962.1 NUCLEAR FUSION DEFECTIVE 4 [Olea europaea subsp. europaea]			-1.87939	5.42631	142.725	1.67168e-13	6.40531e-11	1097.81	-1.86647	0.15573	3.71402e-34	1.36195e-31
Leryth_007103	sp|P35338|PGLR2_MAIZE Exopolygalacturonase OS=Zea mays OX=4577 GN=PG9 PE=2 SV=1	TMW85896.1 hypothetical protein EJD97_022293 [Solanum chilense]	E3.2.1.67; galacturan 1,4-alpha-galacturonidase [EC:3.2.1.67]	K01213	2.62024	1.38602	22.5407	3.94188e-05	0.000261919	64.2294	2.41843	0.55697	3.33615e-07	2.46326e-06
Leryth_007108	sp|Q6DBG8|ARAD1_ARATH Probable arabinosyltransferase ARAD1 OS=Arabidopsis thaliana OX=3702 GN=ARAD1 PE=1 SV=1	XP_021744908.1 probable arabinosyltransferase ARAD1 [Chenopodium quinoa]			-2.05384	-2.11708	16.0237	0.00033321	0.0015586	4.0075	-1.86651	0.563372	8.16606e-05	0.000348258
Leryth_007136	*	CAA2965399.1 PREDICTED: uncharacterized protein LOC107008284 [Olea europaea subsp. europaea]			-1.87885	2.99395	28.6003	6.77054e-06	6.10211e-05	203.018	-1.77722	0.343332	1.52136e-08	1.4725e-07
Leryth_007144	sp|Q9SGW8|P4KG2_ARATH Phosphatidylinositol 4-kinase gamma 2 OS=Arabidopsis thaliana OX=3702 GN=PI4KG2 PE=1 SV=2	PWA96804.1 phosphatidylinositol 3- and 4-kinase, Ubiquitin family protein [Artemisia annua]			1.73642	-0.00298713	77.8878	3.32734e-10	2.04899e-08	23.3475	1.69595	0.201111	2.36534e-18	1.17977e-16
Leryth_007156	sp|Q9FFZ1|PPH_ARATH Pheophytinase, chloroplastic OS=Arabidopsis thaliana OX=3702 GN=PPH PE=1 SV=1	KAA8520199.1 hypothetical protein F0562_014455 [Nyssa sinensis]			2.33221	-1.21795	17.2535	0.000216719	0.00108785	9.01512	2.10634	0.584956	1.67711e-05	8.45733e-05
Leryth_007159	sp|O80470|GDL38_ARATH GDSL esterase/lipase At2g23540 OS=Arabidopsis thaliana OX=3702 GN=At2g23540 PE=2 SV=1	XP_011085659.2 GDSL esterase/lipase At2g23540 [Sesamum indicum]			-2.40569	3.58929	19.556	0.000101551	0.000574636	307.592	-2.23033	0.524577	8.26801e-07	5.61027e-06
Leryth_007195	sp|F4JXC5|SBT54_ARATH Subtilisin-like protease SBT5.4 OS=Arabidopsis thaliana OX=3702 GN=SBT5.4 PE=1 SV=1	KAA8519247.1 hypothetical protein F0562_013503 [Nyssa sinensis]			-3.63507	-2.34355	29.5027	5.14403e-06	4.82928e-05	3.19675	-3.63317	0.83672	3.99841e-07	2.90627e-06
Leryth_007197	sp|Q07262|1A1C_TOBAC 1-aminocyclopropane-1-carboxylate synthase OS=Nicotiana tabacum OX=4097 GN=ACS1 PE=2 SV=1	KAA8520683.1 hypothetical protein F0562_015045 [Nyssa sinensis]	ACS1_2_6; 1-aminocyclopropane-1-carboxylate synthase 1/2/6 [EC:4.4.1.14]	K20772	-1.63005	2.57887	9.73861	0.00375522	0.0119906	151.381	-1.37193	0.519514	0.000691253	0.00235046
Leryth_007231	sp|Q93ZD7|MRS24_ARATH Magnesium transporter MRS2-4 OS=Arabidopsis thaliana OX=3702 GN=MRS2-4 PE=2 SV=1	XP_011070253.1 magnesium transporter MRS2-4 [Sesamum indicum]	MRS2, MFM1; magnesium transporter	K16075	-1.81187	0.812068	28.4675	6.83484e-06	6.15002e-05	43.1166	-1.73077	0.317846	2.86821e-09	3.19466e-08
Leryth_007263	sp|O03982|HIP39_ARATH Heavy metal-associated isoprenylated plant protein 39 OS=Arabidopsis thaliana OX=3702 GN=HIPP39 PE=2 SV=1	CAA2998607.1 copper transport CCH-like [Olea europaea subsp. europaea]			-3.76664	4.86794	81.3875	2.15946e-10	1.48567e-08	745.973	-3.7365	0.407881	3.99348e-22	3.33251e-20
Leryth_007295	sp|F4JTP5|STY46_ARATH Serine/threonine-protein kinase STY46 OS=Arabidopsis thaliana OX=3702 GN=STY46 PE=1 SV=1	XP_011088655.1 serine/threonine-protein kinase STY46 [Sesamum indicum]			2.69795	7.13689	31.5677	3.05389e-06	3.14956e-05	3586.56	2.57369	0.453002	7.28485e-10	9.05338e-09
Leryth_007304	sp|O23470|GDL64_ARATH GDSL esterase/lipase At4g16230 OS=Arabidopsis thaliana OX=3702 GN=At4g16230 PE=3 SV=2	XP_028072323.1 GDSL esterase/lipase At1g29670-like [Camellia sinensis]			-1.43229	-0.593848	13.8514	0.000734932	0.00304023	15.0289	-1.30467	0.35959	3.5555e-05	0.000166166
Leryth_007309	sp|Q84WU6|ARFQ_ARATH Auxin response factor 17 OS=Arabidopsis thaliana OX=3702 GN=ARF17 PE=2 SV=1	XP_028091087.1 auxin response factor 17 isoform X2 [Camellia sinensis]			1.51344	1.38436	39.3973	4.26463e-07	6.18694e-06	64.7074	1.4496	0.23414	5.54761e-11	8.57705e-10
Leryth_007312	sp|Q9STW3|DMP3_ARATH Protein DMP3 OS=Arabidopsis thaliana OX=3702 GN=DMP3 PE=2 SV=1	XP_027113237.1 protein DMP3-like [Coffea arabica]			-1.10836	1.70869	22.2605	4.21444e-05	0.000277489	82.0906	-1.04836	0.237599	1.19088e-06	7.77669e-06
Leryth_007334	sp|Q2JN82|PSBX_SYNJB Photosystem II reaction center X protein OS=Synechococcus sp. (strain JA-2-3B'a(2-13)) OX=321332 GN=psbX PE=3 SV=1	XP_009798442.1 PREDICTED: uncharacterized protein LOC104244667 [Nicotiana sylvestris]			-1.74081	1.29181	11.7808	0.00164076	0.00597563	60.7207	-1.49468	0.507508	0.000190209	0.000744591
Leryth_007344	*	XP_019242744.1 PREDICTED: uncharacterized protein LOC109222908 [Nicotiana attenuata]			-2.41313	7.13432	27.6099	8.91221e-06	7.69866e-05	3597.03	-2.28543	0.427833	5.06166e-09	5.37242e-08
Leryth_007361	sp|Q9LDH1|SIB1_ARATH Sigma factor binding protein 1, chloroplastic OS=Arabidopsis thaliana OX=3702 GN=SIB1 PE=1 SV=1	KAF9593904.1 hypothetical protein IFM89_026032 [Coptis chinensis]			-1.32714	4.78666	28.0761	7.8259e-06	6.90662e-05	704.553	-1.25901	0.250718	3.43591e-08	3.10723e-07
Leryth_007381	*				-1.4868	1.4361	41.6598	2.53696e-07	4.07153e-06	67.3699	-1.44255	0.225638	1.8601e-11	3.14785e-10
Leryth_007403	sp|Q9FGR9|CEP1_ARATH KDEL-tailed cysteine endopeptidase CEP1 OS=Arabidopsis thaliana OX=3702 GN=CEP1 PE=1 SV=1	XP_011086004.1 senescence-specific cysteine protease SAG39-like [Sesamum indicum]			-3.57724	-2.13912	26.01	1.37029e-05	0.000110007	4.0014	-3.51721	0.828284	1.47013e-06	9.37869e-06
Leryth_007407	sp|Q8S8S7|PUB34_ARATH U-box domain-containing protein 34 OS=Arabidopsis thaliana OX=3702 GN=PUB34 PE=3 SV=1	KAA8538725.1 hypothetical protein F0562_028294 [Nyssa sinensis]			-2.18462	-1.66751	13.3308	0.000894007	0.00356692	6.0629	-1.95814	0.661779	0.000171406	0.000677915
Leryth_007411	sp|B9DFU2|MAX1_ARATH Cytochrome P450 711A1 OS=Arabidopsis thaliana OX=3702 GN=CYP711A1 PE=2 SV=1	XP_022855437.1 cytochrome P450 711A1-like [Olea europaea var. sylvestris]	CYP711A1; carlactone C-19 oxidase [EC:1.14.-.-]	K20771	-1.59357	5.90658	53.305	2.3422e-08	6.09015e-07	1531.24	-1.55677	0.2154	4.88404e-14	1.30021e-12
Leryth_007413	sp|Q8L9S3|GRXC6_ARATH Glutaredoxin-C6 OS=Arabidopsis thaliana OX=3702 GN=GRXC6 PE=2 SV=2	XP_034682614.1 glutaredoxin-C6 [Vitis riparia]			-2.09482	-1.18236	8.1807	0.00729987	0.0210437	9.29901	-1.53487	0.895478	0.0040852	0.0112911
Leryth_007422	sp|P81898|PNAA_PRUDU Peptide-N4-(N-acetyl-beta-glucosaminyl)asparagine amidase A OS=Prunus dulcis OX=3755 PE=1 SV=2	OIT40794.1 peptide-n4-(n-acetyl-beta-glucosaminyl)asparagine amidase a [Nicotiana attenuata]			-1.64974	6.46331	38.2201	5.84936e-07	7.96113e-06	2251.46	-1.57373	0.261904	5.76664e-11	8.8893e-10
Leryth_007424	sp|Q9SIZ6|GDL47_ARATH GDSL esterase/lipase At2g40250 OS=Arabidopsis thaliana OX=3702 GN=At2g40250 PE=2 SV=1	XP_010257136.1 PREDICTED: GDSL esterase/lipase At2g40250-like [Nelumbo nucifera]			-3.14846	2.81403	30.9499	3.59277e-06	3.58951e-05	178.455	-3.01601	0.514036	7.49639e-11	1.12623e-09
Leryth_007427	sp|Q54BC9|DYRK2_DICDI Probable serine/threonine-protein kinase dyrk2 OS=Dictyostelium discoideum OX=44689 GN=dyrk2 PE=3 SV=1	XP_022859090.1 probable serine/threonine-protein kinase clkA [Olea europaea var. sylvestris]			-1.26637	4.4653	142.867	1.53213e-13	5.95331e-11	563.394	-1.26333	0.10829	2.56562e-32	8.14067e-30
Leryth_007431	*	KAA8534075.1 hypothetical protein F0562_031732 [Nyssa sinensis]			1.09942	4.13014	50.9922	3.4924e-08	8.34184e-07	444.81	1.05426	0.15886	5.85446e-12	1.10294e-10
Leryth_007450	*	XP_027110897.1 uncharacterized protein LOC113730429 isoform X2 [Coffea arabica]			1.97176	0.590922	13.3883	0.000880894	0.00352307	37.0676	1.70523	0.54666	0.000105099	0.00043621
Leryth_007455	sp|P49598|P2C37_ARATH Protein phosphatase 2C 37 OS=Arabidopsis thaliana OX=3702 GN=PP2CA PE=1 SV=1	XP_011091509.1 protein phosphatase 2C 37-like [Sesamum indicum]	PP2C; protein phosphatase 2C [EC:3.1.3.16]	K14497	-1.05179	5.14146	42.291	2.26158e-07	3.70942e-06	900.622	-1.02988	0.165039	6.50158e-11	9.88179e-10
Leryth_007459	sp|Q8VZ79|IDN2_ARATH Protein INVOLVED IN DE NOVO 2 OS=Arabidopsis thaliana OX=3702 GN=IDN2 PE=1 SV=1	XP_011091511.1 protein INVOLVED IN DE NOVO 2 [Sesamum indicum]			-1.76198	-0.836824	37.3679	6.89488e-07	9.14499e-06	12.6527	-1.68133	0.306943	4.24408e-09	4.57741e-08
Leryth_007468	sp|Q9FWR4|DHAR1_ARATH Glutathione S-transferase DHAR1, mitochondrial OS=Arabidopsis thaliana OX=3702 GN=DHAR1 PE=1 SV=1	XP_027365406.1 glutathione S-transferase DHAR2-like [Abrus precatorius]	DHAR; glutathione dehydrogenase/transferase [EC:1.8.5.1 2.5.1.18]	K21888	5.39658	9.95554	690.304	1.02375e-23	2.82432e-19	25223	5.37267	0.174615	1.29694e-211	3.37671e-207
Leryth_007473	sp|Q9C942|CSE_ARATH Caffeoylshikimate esterase OS=Arabidopsis thaliana OX=3702 GN=CSE PE=1 SV=1	GFZ14866.1 alpha/beta-Hydrolases superfamily protein [Actinidia rufa]	CSE; caffeoylshikimate esterase [EC:3.1.1.-]	K18368	1.23009	6.80707	44.6653	1.35844e-07	2.46719e-06	2854.27	1.17654	0.187283	4.73334e-11	7.40163e-10
Leryth_007481	sp|Q681K7|GEX1_ARATH Protein GAMETE EXPRESSED 1 OS=Arabidopsis thaliana OX=3702 GN=GEX1 PE=1 SV=1	XP_011082169.1 protein GAMETE EXPRESSED 1 isoform X1 [Sesamum indicum]			-1.94448	1.92731	31.0518	3.43919e-06	3.46279e-05	95.6511	-1.8518	0.340803	3.70553e-09	4.04491e-08
Leryth_007488	sp|F8QQQ7|MVD2_PANGI Diphosphomevalonate decarboxylase 2 OS=Panax ginseng OX=4054 GN=MVD2 PE=2 SV=1	ABG24207.2 mevalonate disphosphate decarboxylase [Arnebia euchroma]	MVD, mvaD; diphosphomevalonate decarboxylase [EC:4.1.1.33]	K01597	1.85554	9.0549	138.981	2.22141e-13	7.75751e-11	13552.6	1.83617	0.156697	1.27748e-32	4.15756e-30
Leryth_007493	sp|Q9FG74|D6PK_ARATH Serine/threonine-protein kinase D6PK OS=Arabidopsis thaliana OX=3702 GN=D6PK PE=1 SV=1	KAA8534532.1 hypothetical protein F0562_032049 [Nyssa sinensis]	E2.7.11.-; protein-serine/threonine kinase [EC:2.7.11.-]	K08286	-1.72583	-1.59251	13.8249	0.000742259	0.0030664	6.66018	-1.58003	0.444506	2.60016e-05	0.000125645
Leryth_007510	sp|Q9LYW0|Y5325_ARATH BTB/POZ domain-containing protein At5g03250 OS=Arabidopsis thaliana OX=3702 GN=At5g03250 PE=2 SV=1	XP_023897365.1 BTB/POZ domain-containing protein At5g03250-like [Quercus suber]			-5.91886	0.395709	144.271	1.34257e-13	5.61193e-11	31.6271	-6.03921	0.580878	1.36149e-25	1.88551e-23
Leryth_007515	sp|Q9SG92|MES17_ARATH Methylesterase 17 OS=Arabidopsis thaliana OX=3702 GN=MES17 PE=1 SV=1	XP_009777586.1 PREDICTED: methylesterase 17-like [Nicotiana sylvestris]			-1.60378	6.00304	130.322	5.35522e-13	1.52309e-10	1638.67	-1.59532	0.141171	1.52419e-30	3.561e-28
Leryth_007516	sp|Q6Z1Y6|SNAT2_ORYSJ Serotonin N-acetyltransferase 2, chloroplastic OS=Oryza sativa subsp. japonica OX=39947 GN=SNAT2 PE=1 SV=1	PIN25910.1 Glucosamine-phosphate N-acetyltransferase [Handroanthus impetiginosus]	SNAT; aralkylamine N-acetyltransferase [EC:2.3.1.87]	K22450	-1.22932	2.04007	106.485	7.24439e-12	1.11032e-09	103.329	-1.22431	0.113309	4.83271e-28	8.79891e-26
Leryth_007518	sp|Q96EX2|RNFT2_HUMAN RING finger and transmembrane domain-containing protein 2 OS=Homo sapiens OX=9606 GN=RNFT2 PE=2 SV=2	CDP13877.1 unnamed protein product [Coffea canephora]	RNFT1; E3 ubiquitin-protein ligase RNFT1 [EC:2.3.2.27]	K22379	-1.04185	4.97705	40.6862	3.2472e-07	4.99352e-06	802.997	-1.01282	0.164775	1.23294e-10	1.77745e-09
Leryth_007527	sp|Q9M1S3|ARP1_ARATH Probable RNA-binding protein ARP1 OS=Arabidopsis thaliana OX=3702 GN=ARP1 PE=2 SV=1	XP_012073757.1 probable RNA-binding protein ARP1 isoform X3 [Jatropha curcas]			-1.33339	4.32852	12.7443	0.00112829	0.00435284	511.213	-1.17623	0.372655	0.000117429	0.000482239
Leryth_007528	sp|Q9ARD5|LT02_HORVU Low temperature-induced protein lt101.2 OS=Hordeum vulgare OX=4513 GN=LT101.2 PE=2 SV=1	XP_019102530.1 PREDICTED: salt stress-induced hydrophobic peptide ESI3-like [Camelina sativa]			-5.15978	-1.97895	56.3313	1.24078e-08	3.64157e-07	4.78568	-5.46702	1.00689	4.09688e-11	6.47641e-10
Leryth_007533	sp|O49561|G2OX8_ARATH Gibberellin 2-beta-dioxygenase 8 OS=Arabidopsis thaliana OX=3702 GN=GA2OX8 PE=1 SV=2	XP_028111779.1 gibberellin 2-beta-dioxygenase 8-like [Camellia sinensis]			3.70773	-2.52639	34.0435	1.56416e-06	1.8025e-05	2.55883	3.70836	0.818639	9.24874e-08	7.65174e-07
Leryth_007544	sp|Q9LFG8|AB20G_ARATH ABC transporter G family member 20 OS=Arabidopsis thaliana OX=3702 GN=ABCG20 PE=2 SV=1	XP_009765003.1 PREDICTED: ABC transporter G family member 20-like [Nicotiana sylvestris]			-2.35909	3.18603	23.1843	3.23781e-05	0.000222794	232.276	-2.21505	0.465092	1.12857e-07	9.17949e-07
Leryth_007552	*	XP_011077387.1 uncharacterized protein LOC105161412 [Sesamum indicum]			-1.55198	1.97261	16.8355	0.000252944	0.00123969	98.1943	-1.40738	0.377252	1.45486e-05	7.42137e-05
Leryth_007571	sp|Q8L8B8|LOG3_ARATH Cytokinin riboside 5'-monophosphate phosphoribohydrolase LOG3 OS=Arabidopsis thaliana OX=3702 GN=LOG3 PE=1 SV=1	GAY63260.1 hypothetical protein CUMW_224160 [Citrus unshiu]	LOG; cytokinin riboside 5'-monophosphate phosphoribohydrolase [EC:3.2.2.-]	K22522	1.39298	1.92559	26.7755	1.09976e-05	9.15515e-05	95.075	1.29914	0.272666	2.40798e-07	1.82942e-06
Leryth_007575	sp|O49836|PAL2_LITER Phenylalanine ammonia-lyase 2 OS=Lithospermum erythrorhizon OX=34254 PE=2 SV=1	O49836.1 RecName: Full=Phenylalanine ammonia-lyase 2; Short=PAL-2 [Lithospermum erythrorhizon]	PAL; phenylalanine ammonia-lyase [EC:4.3.1.24]	K10775	1.64571	8.56817	49.5661	4.82198e-08	1.08242e-06	9689.87	1.60907	0.233011	1.27462e-12	2.69585e-11
Leryth_007582	sp|Q6UDF0|CSLA1_CYATE Glucomannan 4-beta-mannosyltransferase 1 OS=Cyamopsis tetragonoloba OX=3832 GN=ManS PE=1 SV=1	GFP90776.1 mannan synthase 1 [Phtheirospermum japonicum]	CSLA; beta-mannan synthase [EC:2.4.1.32]	K13680	4.30025	-1.7882	54.6064	1.72112e-08	4.71055e-07	5.47779	4.36157	0.724691	9.97404e-11	1.46998e-09
Leryth_007589	sp|Q84WF6|TET5_ARATH Tetraspanin-5 OS=Arabidopsis thaliana OX=3702 GN=TET5 PE=2 SV=1	KZV37372.1 tetraspanin-6 [Dorcoceras hygrometricum]			1.1285	-0.895272	14.4755	0.000583027	0.00249838	11.6458	1.03058	0.284442	5.03254e-05	0.00022673
Leryth_007592	sp|F4K493|CLSY2_ARATH SNF2 domain-containing protein CLASSY 2 OS=Arabidopsis thaliana OX=3702 GN=CLSY2 PE=1 SV=1	XP_006353420.1 PREDICTED: SNF2 domain-containing protein CLASSY 1-like [Solanum tuberosum]	RAD54L, RAD54; DNA repair and recombination protein RAD54 and RAD54-like protein [EC:3.6.4.-]	K10875	-2.52283	-2.61791	14.188	0.000648345	0.00272952	2.06636	-2.18824	0.876591	0.000492567	0.00174009
Leryth_007598	*	XP_027110661.1 uncharacterized protein LOC113730274 [Coffea arabica]			-2.28446	-1.35165	13.8488	0.00073565	0.00304229	8.60172	-2.09312	0.691575	0.000223654	0.000860509
Leryth_007604	sp|P93013|AGP30_ARATH Non-classical arabinogalactan protein 30 OS=Arabidopsis thaliana OX=3702 GN=AGP30 PE=2 SV=1	XP_011084877.1 non-classical arabinogalactan protein 30-like [Sesamum indicum]			-3.25805	6.84942	19.4847	0.000103947	0.000585959	2942.09	-2.98109	0.707845	1.38607e-07	1.10529e-06
Leryth_007609	sp|Q9FFF6|DIOX5_ARATH Probable 2-oxoglutarate-dependent dioxygenase At5g05600 OS=Arabidopsis thaliana OX=3702 GN=At5g05600 PE=2 SV=1	XP_019150827.1 PREDICTED: flavonol synthase/flavanone 3-hydroxylase-like [Ipomoea nil]			3.28307	5.28886	69.0134	1.44525e-09	6.7124e-08	992.826	3.19319	0.371876	1.03291e-19	6.19652e-18
Leryth_007613	sp|U5NH37|7DLGT_CATRO 7-deoxyloganetic acid glucosyl transferase OS=Catharanthus roseus OX=4058 GN=7DLGT PE=1 SV=1	XP_027073165.1 7-deoxyloganetic acid glucosyltransferase-like [Coffea arabica]			-1.73492	3.17136	41.508	2.71197e-07	4.29247e-06	228.826	-1.67773	0.263715	1.82204e-11	3.09651e-10
Leryth_007614	sp|U5NH37|7DLGT_CATRO 7-deoxyloganetic acid glucosyl transferase OS=Catharanthus roseus OX=4058 GN=7DLGT PE=1 SV=1	XP_017217616.1 PREDICTED: 7-deoxyloganetic acid glucosyltransferase-like [Daucus carota subsp. sativus]			-1.76145	4.48051	52.8046	2.58099e-08	6.58689e-07	569.131	-1.71979	0.23808	4.87339e-14	1.2987e-12
Leryth_007617	sp|Q9SLN8|DBR_TOBAC 2-alkenal reductase (NADP(+)-dependent) OS=Nicotiana tabacum OX=4097 GN=DBR PE=1 SV=1	XP_027175775.1 2-alkenal reductase (NADP(+)-dependent)-like isoform X2 [Coffea eugenioides]			-2.80883	0.979293	17.42	0.000207515	0.00104718	49.1129	-2.56166	0.665534	2.54272e-06	1.53495e-05
Leryth_007624	sp|Q00451|PRF1_SOLLC 36.4 kDa proline-rich protein OS=Solanum lycopersicum OX=4081 GN=TPRP-F1 PE=2 SV=1	KAE8700186.1 ADIPOR-like receptor [Hibiscus syriacus]			-1.97223	9.16027	27.9106	8.1946e-06	7.17463e-05	14641.5	-1.87904	0.355186	1.13865e-08	1.13196e-07
Leryth_007631	*	TEY60386.1 hypothetical protein Saspl_035298 [Salvia splendens]			-1.45806	1.82176	30.5195	3.90991e-06	3.85651e-05	88.4603	-1.39624	0.263023	9.20954e-09	9.30099e-08
Leryth_007632	sp|O04249|STP7_ARATH Sugar transport protein 7 OS=Arabidopsis thaliana OX=3702 GN=STP7 PE=1 SV=1	XP_016493725.1 PREDICTED: sugar carrier protein A-like [Nicotiana tabacum]	STP; MFS transporter, SP family, sugar:H+ symporter	K24193	-1.40069	0.458078	17.5391	0.000196447	0.000998534	33.4417	-1.28459	0.340187	1.64504e-05	8.31171e-05
Leryth_007633	sp|O80786|MCM5_ARATH DNA replication licensing factor MCM5 OS=Arabidopsis thaliana OX=3702 GN=MCM5 PE=1 SV=1	XP_031121559.1 DNA replication licensing factor MCM5 [Ipomoea triloba]	MCM5, CDC46; DNA replication licensing factor MCM5 [EC:3.6.4.12]	K02209	1.06312	4.95375	60.4014	5.89665e-09	1.97903e-07	788.493	1.03237	0.140034	3.89583e-14	1.05002e-12
Leryth_007643	sp|O81117|C94A1_VICSA Cytochrome P450 94A1 OS=Vicia sativa OX=3908 GN=CYP94A1 PE=2 SV=2	XP_011070085.1 cytochrome P450 94A1 [Sesamum indicum]			-3.65453	4.00354	42.7084	2.09629e-07	3.49019e-06	409.669	-3.52877	0.509694	1.82499e-13	4.37527e-12
Leryth_007652	sp|Q9LK43|TMK4_ARATH Receptor-like kinase TMK4 OS=Arabidopsis thaliana OX=3702 GN=TMK4 PE=1 SV=1	XP_031125773.1 receptor-like kinase TMK4 [Ipomoea triloba]			-4.20182	-2.87422	25.244	1.71289e-05	0.000132109	1.68354	-4.36033	1.54538	3.96083e-05	0.000183332
Leryth_007654	sp|F8WKW0|UGT1_GARJA Crocetin glucosyltransferase, chloroplastic OS=Gardenia jasminoides OX=114476 GN=UGT75L6 PE=1 SV=1	BAM28983.1 UDP-glucose crocetin glucosyltransferase [Gardenia jasminoides]			2.13988	-0.883491	7.51469	0.00982188	0.0269967	12.478	1.5865	1.00789	0.00265436	0.00773462
Leryth_007655	sp|Q8VZ80|PLT5_ARATH Polyol transporter 5 OS=Arabidopsis thaliana OX=3702 GN=PLT5 PE=1 SV=2	XP_017258332.1 PREDICTED: polyol transporter 5-like [Daucus carota subsp. sativus]			-1.69907	0.398039	21.9592	4.62904e-05	0.000300016	32.1881	-1.58143	0.366703	1.24677e-06	8.09092e-06
Leryth_007661	sp|P46228|RS1_SYNP6 30S ribosomal protein S1 OS=Synechococcus sp. (strain ATCC 27144 / PCC 6301 / SAUG 1402/1) OX=269084 GN=rpsA PE=1 SV=4	PSS24005.1 30S ribosomal protein [Actinidia chinensis var. chinensis]			-1.88576	0.185033	12.4714	0.00124728	0.0047299	27.3482	-1.66809	0.551052	0.000149631	0.000599168
Leryth_007663	*	XP_022849354.1 uncharacterized protein LOC111371543 isoform X1 [Olea europaea var. sylvestris]			3.05264	3.61212	32.1461	2.62681e-06	2.77338e-05	310.754	2.93063	0.513562	7.12562e-11	1.07549e-09
Leryth_007669	sp|Q9FZ95|PUP3_ARATH Purine permease 3 OS=Arabidopsis thaliana OX=3702 GN=PUP3 PE=2 SV=1	KAA8528326.1 hypothetical protein F0562_035681 [Nyssa sinensis]			-2.74005	2.06484	27.4081	9.43106e-06	8.05054e-05	105.906	-2.58223	0.497583	4.86534e-09	5.17248e-08
Leryth_007673	sp|K4CWS6|U75C1_SOLLC UDP-glycosyltransferase 75C1 OS=Solanum lycopersicum OX=4081 GN=UGT75C1 PE=1 SV=1	BAG80544.1 UDP-glucose:glucosyltransferase [Lycium barbarum]			1.48593	-0.426627	7.24411	0.0110864	0.0298608	16.9436	1.10463	0.618668	0.00647726	0.0168709
Leryth_007675	sp|Q9FF78|PME46_ARATH Probable pectinesterase/pectinesterase inhibitor 46 OS=Arabidopsis thaliana OX=3702 GN=PME46 PE=2 SV=1	XP_022866488.1 probable pectinesterase/pectinesterase inhibitor 46 [Olea europaea var. sylvestris]			-2.6775	6.2976	17.9235	0.000174814	0.000907046	2006.04	-2.37644	0.622763	1.05337e-06	6.97495e-06
Leryth_007681	sp|O81032|GGLO6_ARATH Probable L-gulonolactone oxidase 6 OS=Arabidopsis thaliana OX=3702 GN=GULLO6 PE=3 SV=1	KAF7112372.1 hypothetical protein RHSIM_RhsimUnG0235800 [Rhododendron simsii]	GULO; L-gulonolactone oxidase [EC:1.1.3.8]	K00103	-4.60893	0.461939	38.2491	5.80939e-07	7.93807e-06	33.9339	-4.50997	0.760001	9.2602e-12	1.66735e-10
Leryth_007686	sp|Q8L612|MACP1_ARATH MACPF domain-containing protein At1g14780 OS=Arabidopsis thaliana OX=3702 GN=At1g14780 PE=2 SV=1	KAA8529785.1 hypothetical protein F0562_034115 [Nyssa sinensis]			-1.09879	4.30867	40.986	3.00763e-07	4.68782e-06	504.897	-1.07208	0.174357	1.38679e-10	1.97411e-09
Leryth_007688	sp|Q8LF21|DRP1C_ARATH Dynamin-related protein 1C OS=Arabidopsis thaliana OX=3702 GN=DRP1C PE=1 SV=2	CAA3002215.1 dynamin-related 1C [Olea europaea subsp. europaea]			-3.21455	-1.24335	21.9123	4.69735e-05	0.00030349	9.28855	-3.04765	0.720094	1.21876e-06	7.94086e-06
Leryth_007706	sp|Q9LQU4|PCR2_ARATH Protein PLANT CADMIUM RESISTANCE 2 OS=Arabidopsis thaliana OX=3702 GN=PCR2 PE=1 SV=1	EYU30102.1 hypothetical protein MIMGU_mgv1a024272mg, partial [Erythranthe guttata]			1.29263	8.90089	29.8323	4.78493e-06	4.56612e-05	12201.2	1.24578	0.237244	5.0885e-08	4.44578e-07
Leryth_007722	sp|Q9SSK7|MLP34_ARATH MLP-like protein 34 OS=Arabidopsis thaliana OX=3702 GN=MLP34 PE=2 SV=1	XP_020549561.1 MLP-like protein 28 [Sesamum indicum]			-3.23611	8.79702	179.693	7.00014e-15	6.22968e-12	11372.4	-3.21809	0.219115	4.66465e-50	5.78327e-47
Leryth_007726	sp|Q9SXS2|SUT33_ARATH Probable sulfate transporter 3.3 OS=Arabidopsis thaliana OX=3702 GN=SULTR3;3 PE=2 SV=2	XP_016495382.1 PREDICTED: probable sulfate transporter 3.3 [Nicotiana tabacum]	SULTR3; sulfate transporter 3	K17471	-2.15555	1.32071	61.0934	5.19362e-09	1.80455e-07	61.7311	-2.11023	0.274143	9.26687e-16	3.15801e-14
Leryth_007737	sp|Q9SDZ9|PPAF2_IPOBA Purple acid phosphatase 2 OS=Ipomoea batatas OX=4120 GN=PAP2 PE=1 SV=1	AAD20634.1 purple acid phosphatase precursor [Anchusa officinalis]	ACP7; acid phosphatase type 7	K22390	-2.3026	5.62742	72.1681	8.71231e-10	4.41829e-08	1262.64	-2.26088	0.258142	1.43534e-19	8.39786e-18
Leryth_007747	*				-1.60742	0.104411	18.8258	0.000127179	0.000695189	25.4767	-1.48642	0.376714	6.85875e-06	3.76184e-05
Leryth_007756	sp|O80888|M3K17_ARATH Mitogen-activated protein kinase kinase kinase 17 OS=Arabidopsis thaliana OX=3702 GN=MAPKKK17 PE=1 SV=1	KAA8524704.1 hypothetical protein F0562_011127 [Nyssa sinensis]	MAPKKK17_18; mitogen-activated protein kinase kinase kinase 17/18	K20716	-1.41821	0.894662	12.5876	0.00118864	0.00454374	45.7272	-1.25176	0.40845	0.000136643	0.0005532
Leryth_007759	sp|Q9ZR08|Y4230_ARATH G-type lectin S-receptor-like serine/threonine-protein kinase At4g03230 OS=Arabidopsis thaliana OX=3702 GN=At4g03230 PE=3 SV=3	PHT71963.1 G-type lectin S-receptor-like serine/threonine-protein kinase [Capsicum annuum]			-1.08458	5.17439	20.7221	6.96824e-05	0.000420196	922.621	-1.0322	0.240354	3.39802e-06	1.989e-05
Leryth_007763	sp|K4CF70|HPL_SOLLC Fatty acid hydroperoxide lyase, chloroplastic OS=Solanum lycopersicum OX=4081 GN=HPL PE=1 SV=1	XP_027064372.1 fatty acid hydroperoxide lyase, chloroplastic-like [Coffea arabica]	HPL; hydroperoxide lyase [EC:4.1.2.-]	K10528	2.19297	2.10215	32.8441	2.18953e-06	2.38001e-05	107.273	2.07102	0.384515	3.83422e-09	4.1647e-08
Leryth_007770	*				2.40663	4.18757	51.4764	3.34922e-08	8.05564e-07	462.287	2.3196	0.324893	7.14365e-14	1.83424e-12
Leryth_007772	sp|Q9FL16|PER63_ARATH Peroxidase 63 OS=Arabidopsis thaliana OX=3702 GN=PER63 PE=2 SV=1	XP_027152846.1 peroxidase 31-like [Coffea eugenioides]	E1.11.1.7; peroxidase [EC:1.11.1.7]	K00430	-1.23944	5.67445	11.4469	0.00187242	0.00666381	1301.34	-1.08293	0.364198	0.000248044	0.000942786
Leryth_007782	sp|Q9LXG8|WRK72_ARATH Probable WRKY transcription factor 72 OS=Arabidopsis thaliana OX=3702 GN=WRKY72 PE=2 SV=1	KAA8530333.1 hypothetical protein F0562_005042 [Nyssa sinensis]			-1.19843	3.67487	33.6567	1.75382e-06	1.9773e-05	324.695	-1.15502	0.208367	3.94364e-09	4.27285e-08
Leryth_007787	sp|P77931|PVADH_PSESP Polyvinylalcohol dehydrogenase OS=Pseudomonas sp. OX=306 GN=pvaA PE=1 SV=1	KAD6453088.1 hypothetical protein E3N88_07793 [Mikania micrantha]			-1.88627	1.29783	10.556	0.00268005	0.00904651	60.6528	-1.55572	0.606852	0.000518106	0.00181945
Leryth_007792	sp|Q9LJX1|PRE5_ARATH Transcription factor PRE5 OS=Arabidopsis thaliana OX=3702 GN=PRE5 PE=1 SV=1	XP_019185225.1 PREDICTED: transcription factor PRE6-like [Ipomoea nil]			2.61823	1.24898	89.4356	6.36539e-11	5.99346e-09	58.2435	2.56283	0.267713	6.43909e-23	6.0963e-21
Leryth_007793	sp|Q9LJX0|AB19B_ARATH ABC transporter B family member 19 OS=Arabidopsis thaliana OX=3702 GN=ABCB19 PE=1 SV=1	PQQ10087.1 ABC transporter B family member 19 [Prunus yedoensis var. nudiflora]	ABCB1, CD243; ATP-binding cassette, subfamily B (MDR/TAP), member 1 [EC:7.6.2.2]	K05658	1.2206	6.2279	47.1882	8.00251e-08	1.62095e-06	1908.86	1.17299	0.1797	9.5892e-12	1.72064e-10
Leryth_007794	*	PWA36245.1 hypothetical protein CTI12_AA601830 [Artemisia annua]			2.35461	-1.21786	24.416	2.18797e-05	0.000161481	8.69124	2.20209	0.4872	4.22337e-07	3.05443e-06
Leryth_007808	*				5.45627	0.592051	95.4276	2.96645e-11	3.29993e-09	35.992	5.45435	0.556593	1.79699e-24	2.09805e-22
Leryth_007815	sp|P39598|YWBO_BACSU Uncharacterized protein YwbO OS=Bacillus subtilis (strain 168) OX=224308 GN=ywbO PE=4 SV=1	XP_012488270.1 PREDICTED: uncharacterized protein LOC105801576 [Gossypium raimondii]			1.40108	8.36014	45.396	1.13775e-07	2.15284e-06	8375.94	1.35438	0.209913	1.99047e-11	3.34348e-10
Leryth_007816	sp|D7SMN6|FULL_VITVI Agamous-like MADS-box protein FUL-L OS=Vitis vinifera OX=29760 GN=FULL PE=2 SV=1	BAG68946.1 APETALA1/FRUITFUL like protein [Hydrangea macrophylla]	K09264; MADS-box transcription factor, plant	K09264	-5.18741	2.0464	58.0402	9.60828e-09	2.96834e-07	104.641	-5.00842	0.606818	4.37825e-18	2.08015e-16
Leryth_007818	sp|Q9SC19|RGP1_SOLTU Probable UDP-arabinopyranose mutase 1 OS=Solanum tuberosum OX=4113 GN=UPTG1 PE=1 SV=2	XP_017240490.1 PREDICTED: alpha-1,4-glucan-protein synthase [UDP-forming] 1 [Daucus carota subsp. sativus]	RGP, UTM; reversibly glycosylated polypeptide / UDP-arabinopyranose mutase [EC:2.4.1.- 5.4.99.30]	K13379	1.77525	-2.38034	9.84633	0.00356882	0.0114899	2.9182	1.40622	0.658193	0.00247715	0.00727524
Leryth_007823	sp|Q9FLQ0|STGL2_ARATH Stigma-specific STIG1-like protein 2 OS=Arabidopsis thaliana OX=3702 GN=At5g55110 PE=3 SV=1	XP_017257654.1 PREDICTED: stigma-specific STIG1-like protein 2 [Daucus carota subsp. sativus]			-2.09256	1.83182	21.5247	5.40528e-05	0.000341394	88.9569	-1.93052	0.444263	9.2112e-07	6.17463e-06
Leryth_007826	sp|Q8RWE8|GGAP1_ARATH GDP-L-galactose phosphorylase 1 OS=Arabidopsis thaliana OX=3702 GN=VTC2 PE=1 SV=1	XP_011097847.1 GDP-L-galactose phosphorylase 2-like [Sesamum indicum]	VTC2_5; GDP-L-galactose phosphorylase [EC:2.7.7.69]	K14190	-1.644	4.92232	127.543	7.10026e-13	1.94091e-10	773.218	-1.6329	0.145185	1.87887e-30	4.32904e-28
Leryth_007832	sp|Q9SFC6|GDIR_ARATH Rho GDP-dissociation inhibitor 1 OS=Arabidopsis thaliana OX=3702 GN=GDI1 PE=1 SV=1	PIN07158.1 Rho GDP-dissociation inhibitor [Handroanthus impetiginosus]	ARHGDI, RHOGDI; Rho GDP-dissociation inhibitor	K12462	1.23146	0.709258	12.9019	0.00105271	0.00410954	39.3901	1.06866	0.350784	0.000332505	0.0012257
Leryth_007834	sp|Q9SEE4|PIRL_SOLLC Pirin-like protein OS=Solanum lycopersicum OX=4081 PE=2 SV=1	XP_022864468.1 pirin-like protein [Olea europaea var. sylvestris]	PIR; quercetin 2,3-dioxygenase [EC:1.13.11.24]	K06911	1.3274	5.10905	7.08317	0.011964	0.0317887	881.851	1.02357	0.503206	0.00382017	0.0106513
Leryth_007835	sp|Q54NS9|AIFA_DICDI Apoptosis-inducing factor homolog A OS=Dictyostelium discoideum OX=44689 GN=aifA PE=3 SV=1	GFP95666.1 apoptosis-inducing factor homolog a [Phtheirospermum japonicum]	AIFM2; apoptosis-inducing factor 2	K22745	3.3137	5.99358	62.2278	4.54225e-09	1.61664e-07	1619.45	3.25145	0.393195	3.20559e-18	1.56001e-16
Leryth_007839	sp|Q6ICW6|WNK11_ARATH Probable serine/threonine-protein kinase WNK11 OS=Arabidopsis thaliana OX=3702 GN=WNK11 PE=2 SV=1	XP_011097788.1 probable serine/threonine-protein kinase WNK11 [Sesamum indicum]	WNK, PRKWNK; WNK lysine deficient protein kinase [EC:2.7.11.1]	K08867	-1.09339	4.89156	37.089	7.61941e-07	9.91062e-06	758.301	-1.06272	0.183322	1.11152e-09	1.33732e-08
Leryth_007845	*	XP_027063510.1 uncharacterized protein LOC113689905 [Coffea arabica]			1.09165	1.35646	22.0027	4.56661e-05	0.000296572	63.1887	1.0128	0.236117	3.18453e-06	1.87585e-05
Leryth_007847	sp|Q6NPD7|NUD10_ARATH Nudix hydrolase 10 OS=Arabidopsis thaliana OX=3702 GN=NUDT10 PE=1 SV=1	PSS06026.1 Nudix hydrolase [Actinidia chinensis var. chinensis]			-3.16551	1.13615	128.072	6.60506e-13	1.84061e-10	54.1483	-3.15232	0.276894	7.54124e-32	2.23118e-29
Leryth_007855	sp|Q8LGB6|ZED1_ARATH Non-functional pseudokinase ZED1 OS=Arabidopsis thaliana OX=3702 GN=ZED1 PE=1 SV=1	XP_027090124.1 non-functional pseudokinase ZED1-like isoform X1 [Coffea arabica]			-1.6659	0.719589	39.4088	4.25322e-07	6.17893e-06	40.4112	-1.60963	0.271254	2.46736e-10	3.35108e-09
Leryth_007874	sp|Q84TE6|NAC22_ARATH NAC domain-containing protein 21/22 OS=Arabidopsis thaliana OX=3702 GN=NAC021 PE=1 SV=2	XP_009605814.1 NAC domain-containing protein 21/22-like isoform X2 [Nicotiana tomentosiformis]			-2.18561	3.67348	92.6889	4.3731e-11	4.51854e-09	324.866	-2.16225	0.221671	1.06968e-23	1.12754e-21
Leryth_007876	*	XP_015072867.1 kirola-like [Solanum pennellii]			-1.39783	3.45017	18.5039	0.000143798	0.00077106	277.709	-1.29911	0.325042	6.98514e-06	3.81589e-05
Leryth_007897	sp|Q9AT54|SCGT_TOBAC Scopoletin glucosyltransferase OS=Nicotiana tabacum OX=4097 GN=TOGT1 PE=1 SV=1	CAA2961349.1 scopoletin glucosyltransferase-like [Olea europaea subsp. europaea]	TOGT1; scopoletin glucosyltransferase [EC:2.4.1.128]	K23260	1.19149	3.47704	10.807	0.00242022	0.00829533	282.229	1.0085	0.370373	0.000814121	0.0027175
Leryth_007901	sp|Q9FF78|PME46_ARATH Probable pectinesterase/pectinesterase inhibitor 46 OS=Arabidopsis thaliana OX=3702 GN=PME46 PE=2 SV=1	XP_022866488.1 probable pectinesterase/pectinesterase inhibitor 46 [Olea europaea var. sylvestris]			-3.06113	7.13691	20.1057	8.49348e-05	0.000497174	3590.83	-2.80683	0.653895	1.11848e-07	9.10305e-07
Leryth_007909	sp|Q9LXV0|U92A1_ARATH UDP-glycosyltransferase 92A1 OS=Arabidopsis thaliana OX=3702 GN=UGT92A1 PE=2 SV=1	XP_022873726.1 UDP-glycosyltransferase 92A1-like [Olea europaea var. sylvestris]			-1.83176	4.5543	49.9889	4.50683e-08	1.02671e-06	599.572	-1.77848	0.254535	1.71088e-13	4.11686e-12
Leryth_007910	sp|Q9ZW86|P4H1_ARATH Prolyl 4-hydroxylase 1 OS=Arabidopsis thaliana OX=3702 GN=P4H1 PE=1 SV=1	KAA8531310.1 hypothetical protein F0562_006019 [Nyssa sinensis]	P4HA; prolyl 4-hydroxylase [EC:1.14.11.2]	K00472	1.40999	-0.818286	12.5361	0.00121187	0.00461719	12.3393	1.20441	0.429896	0.000483849	0.00171278
Leryth_007912	sp|Q96520|PER12_ARATH Peroxidase 12 OS=Arabidopsis thaliana OX=3702 GN=PER12 PE=1 SV=1	XP_011101199.1 peroxidase 12 [Sesamum indicum]	E1.11.1.7; peroxidase [EC:1.11.1.7]	K00430	-2.32938	4.00089	75.727	5.013e-10	2.83981e-08	408.883	-2.29146	0.258189	3.75115e-20	2.40554e-18
Leryth_007927	sp|P93338|GAPN_NICPL NADP-dependent glyceraldehyde-3-phosphate dehydrogenase OS=Nicotiana plumbaginifolia OX=4092 GN=GAPN PE=2 SV=1	KAF4349243.1 hypothetical protein G4B88_007840 [Cannabis sativa]	gapN; glyceraldehyde-3-phosphate dehydrogenase (NADP+) [EC:1.2.1.9]	K00131	-2.06799	0.940551	8.34642	0.00680566	0.0198535	47.3528	-1.57547	0.766519	0.00124548	0.00396159
Leryth_007929	sp|Q9FGT8|TIL_ARATH Temperature-induced lipocalin-1 OS=Arabidopsis thaliana OX=3702 GN=TIL PE=1 SV=1	PHT42329.1 hypothetical protein CQW23_16354 [Capsicum baccatum]	APOD; apolipoprotein D and lipocalin family protein	K03098	-1.26852	8.65229	13.7899	0.000759539	0.00312562	10276.7	-1.14322	0.33684	6.36951e-05	0.000279657
Leryth_007931	sp|Q69QZ0|P2C27_ORYSJ Probable protein phosphatase 2C 27 OS=Oryza sativa subsp. japonica OX=39947 GN=Os02g0799000 PE=2 SV=1	XP_012851844.1 PREDICTED: probable protein phosphatase 2C 27 [Erythranthe guttata]	PTC2_3; protein phosphatase PTC2/3 [EC:3.1.3.16]	K14803	1.58587	4.88942	99.6837	1.75335e-11	2.20875e-09	753.409	1.54662	0.161961	9.22699e-23	8.54925e-21
Leryth_007944	*	XP_009610258.3 uncharacterized protein LOC104103982 isoform X2 [Nicotiana tomentosiformis]			2.11701	0.433881	78.4823	3.043e-10	1.95233e-08	32.2082	2.05852	0.232818	6.74359e-20	4.17045e-18
Leryth_007946	sp|Q9FFF6|DIOX5_ARATH Probable 2-oxoglutarate-dependent dioxygenase At5g05600 OS=Arabidopsis thaliana OX=3702 GN=At5g05600 PE=2 SV=1	GFP87784.1 thebaine 6-o-demethylase, partial [Phtheirospermum japonicum]			3.44921	0.781341	35.8143	1.04021e-06	1.28032e-05	41.429	3.33861	0.606791	9.53908e-11	1.41113e-09
Leryth_007947	sp|Q9FFF6|DIOX5_ARATH Probable 2-oxoglutarate-dependent dioxygenase At5g05600 OS=Arabidopsis thaliana OX=3702 GN=At5g05600 PE=2 SV=1	XP_031096106.1 probable 2-oxoglutarate-dependent dioxygenase At5g05600 [Ipomoea triloba]			3.31588	2.76238	32.0466	2.69548e-06	2.8372e-05	170.383	3.14512	0.592294	4.34928e-10	5.60028e-09
Leryth_007970	sp|Q6V9I6|HDT1_SOLCH Histone deacetylase HDT1 OS=Solanum chacoense OX=4108 GN=HDT1 PE=2 SV=1	XP_015088672.1 histone deacetylase HDT1 [Solanum pennellii]			1.61803	8.34332	85.7739	1.05649e-10	8.77902e-09	8272.59	1.57797	0.173716	9.87497e-21	6.78377e-19
Leryth_007973	sp|P10708|CB12_SOLLC Chlorophyll a-b binding protein 7, chloroplastic OS=Solanum lycopersicum OX=4081 GN=CAB7 PE=3 SV=1	PIN13995.1 hypothetical protein CDL12_13375 [Handroanthus impetiginosus]			-2.29423	-3.00322	9.87751	0.0035227	0.0113746	1.40198	-1.68382	1.29181	0.0102689	0.0251196
Leryth_007975	*				3.41431	-3.15798	22.3039	4.158e-05	0.000274166	0.997372	2.90644	1.96534	0.00563511	0.0149344
Leryth_007985	sp|P43287|PIP22_ARATH Aquaporin PIP2-2 OS=Arabidopsis thaliana OX=3702 GN=PIP2-2 PE=1 SV=2	XP_009760326.1 PREDICTED: aquaporin PIP2-1-like [Nicotiana sylvestris]	PIP; aquaporin PIP	K09872	2.04387	6.56374	8.02947	0.00782215	0.0222977	2406.76	1.52743	0.78549	0.0031473	0.00897023
Leryth_007999	sp|Q9CAG3|LOX6_ARATH Lipoxygenase 6, chloroplastic OS=Arabidopsis thaliana OX=3702 GN=LOX6 PE=2 SV=1	KOM31392.1 hypothetical protein LR48_Vigan01g094700 [Vigna angularis]	LOX2S; lipoxygenase [EC:1.13.11.12]	K00454	1.2325	5.38296	27.4265	9.38229e-06	8.02103e-05	1065.31	1.1538	0.238099	1.76504e-07	1.37795e-06
Leryth_008000	sp|Q9CAG3|LOX6_ARATH Lipoxygenase 6, chloroplastic OS=Arabidopsis thaliana OX=3702 GN=LOX6 PE=2 SV=1	XP_017971841.1 PREDICTED: lipoxygenase 6, chloroplastic isoform X2 [Theobroma cacao]	LOX2S; lipoxygenase [EC:1.13.11.12]	K00454	1.20284	6.12861	27.9629	8.07607e-06	7.08659e-05	1787.19	1.12857	0.230049	1.46572e-07	1.16275e-06
Leryth_008005	sp|P13869|CB12_PETHY Chlorophyll a-b binding protein, chloroplastic OS=Petunia hybrida OX=4102 PE=2 SV=1	XP_021970054.1 chlorophyll a-b binding protein, chloroplastic [Helianthus annuus]			-1.19618	1.39512	21.3123	5.67301e-05	0.000355133	65.1551	-1.12593	0.262762	2.46571e-06	1.49574e-05
Leryth_008010	sp|Q9SGY2|ACLA1_ARATH ATP-citrate synthase alpha chain protein 1 OS=Arabidopsis thaliana OX=3702 GN=ACLA-1 PE=1 SV=1	XP_019232126.1 PREDICTED: ATP-citrate synthase alpha chain protein 2 [Nicotiana attenuata]	ACLY; ATP citrate (pro-S)-lyase [EC:2.3.3.8]	K01648	2.22975	9.83184	125.341	8.77803e-13	2.35115e-10	23219.9	2.28715	0.19492	1.44464e-30	3.41933e-28
Leryth_008054	sp|P92982|PGL1_ARATH Polygalacturonase 1 beta-like protein 1 OS=Arabidopsis thaliana OX=3702 GN=PGL1 PE=2 SV=2	XP_027118645.1 polygalacturonase 1 beta-like protein 2 [Coffea arabica]			-1.73366	10.8373	17.5854	0.000196108	0.000997276	46766.5	-1.5626	0.395051	5.12443e-06	2.88288e-05
Leryth_008058	sp|Q9S7N2|TAA1_ARATH L-tryptophan--pyruvate aminotransferase 1 OS=Arabidopsis thaliana OX=3702 GN=TAA1 PE=1 SV=1	XP_022889389.1 L-tryptophan--pyruvate aminotransferase 1-like [Olea europaea var. sylvestris]	TAA1; L-tryptophan---pyruvate aminotransferase [EC:2.6.1.99]	K16903	1.54901	1.03509	20.2873	7.87341e-05	0.000466466	50.0777	1.4145	0.349538	5.57614e-06	3.1168e-05
Leryth_008063	sp|Q02527|MGAT3_RAT Beta-1,4-mannosyl-glycoprotein 4-beta-N-acetylglucosaminyltransferase OS=Rattus norvegicus OX=10116 GN=Mgat3 PE=1 SV=2	XP_011071150.1 uncharacterized protein LOC105156648 [Sesamum indicum]	MGAT3; beta-1,4-mannosyl-glycoprotein beta-1,4-N-acetylglucosaminyltransferase [EC:2.4.1.144]	K00737	-1.63113	4.05247	56.6411	1.23416e-08	3.62599e-07	423.376	-1.5949	0.215467	1.35604e-14	3.936e-13
Leryth_008089	sp|Q8GYK7|Y5285_ARATH TLC domain-containing protein At5g14285 OS=Arabidopsis thaliana OX=3702 GN=At5g14285 PE=2 SV=1	XP_030960721.1 TLC domain-containing protein At5g14285-like [Quercus lobata]			-2.3387	-1.34394	21.6821	5.0488e-05	0.000322423	8.06525	-2.2171	0.50611	3.89214e-07	2.83695e-06
Leryth_008090	sp|O32107|YUID_BACSU Uncharacterized membrane protein YuiD OS=Bacillus subtilis (strain 168) OX=224308 GN=yuiD PE=4 SV=1	PIN26120.1 hypothetical protein CDL12_01135 [Handroanthus impetiginosus]	K09775; uncharacterized protein	K09775	-1.29449	2.50627	43.2055	1.79574e-07	3.07899e-06	143.38	-1.26506	0.195728	1.31321e-11	2.29951e-10
Leryth_008091	sp|Q9CAG3|LOX6_ARATH Lipoxygenase 6, chloroplastic OS=Arabidopsis thaliana OX=3702 GN=LOX6 PE=2 SV=1	KAE8023648.1 hypothetical protein FH972_009320 [Carpinus fangiana]	LOX2S; lipoxygenase [EC:1.13.11.12]	K00454	-1.24667	3.35894	9.8878	0.00352879	0.0113849	260.898	-1.05286	0.415125	0.00122981	0.00391817
Leryth_008092	*	XP_009791126.1 PREDICTED: uncharacterized protein LOC104238468 isoform X2 [Nicotiana sylvestris]			-1.36585	2.45893	9.8159	0.00363602	0.0116708	138.824	-1.14616	0.443684	0.000608703	0.00209747
Leryth_008095	sp|Q9CAG8|FBK28_ARATH F-box/kelch-repeat protein At1g67480 OS=Arabidopsis thaliana OX=3702 GN=At1g67480 PE=2 SV=1	KAA8533300.1 hypothetical protein F0562_033167 [Nyssa sinensis]			1.13548	-0.181263	19.4464	0.00010356	0.000584139	20.8756	1.02537	0.273758	3.23303e-05	0.000152188
Leryth_008101	sp|Q9C7F9|MT127_ARATH Probable methyltransferase At1g27930 OS=Arabidopsis thaliana OX=3702 GN=At1g27930 PE=1 SV=1	XP_027099612.1 probable methyltransferase At1g27930 [Coffea arabica]			-1.77275	1.01544	46.4613	8.87531e-08	1.75773e-06	49.967	-1.71775	0.265758	8.0091e-12	1.46642e-10
Leryth_008112	sp|Q9ZUZ3|SAU32_ARATH Auxin-responsive protein SAUR32 OS=Arabidopsis thaliana OX=3702 GN=SAUR32 PE=2 SV=1	XP_022855049.1 auxin-responsive protein SAUR40-like [Olea europaea var. sylvestris]	SAUR; SAUR family protein	K14488	-1.72747	4.07374	11.1472	0.00211031	0.00738915	428.154	-1.49342	0.509883	0.000264222	0.000997575
Leryth_008113	sp|P19963|ALL1_OLEEU Major pollen allergen Ole e 1 OS=Olea europaea OX=4146 PE=1 SV=2	XP_028076832.1 protein PELPK1-like [Camellia sinensis]			-1.53359	3.67498	44.0818	1.53423e-07	2.70976e-06	324.345	-1.48643	0.228458	5.77963e-12	1.09042e-10
Leryth_008137	sp|Q9SFB8|PI5K6_ARATH Phosphatidylinositol 4-phosphate 5-kinase 6 OS=Arabidopsis thaliana OX=3702 GN=PIP5K6 PE=2 SV=1	PIM99325.1 Phosphatidylinositol-4-phosphate 5-kinase [Handroanthus impetiginosus]	PIP5K; 1-phosphatidylinositol-4-phosphate 5-kinase [EC:2.7.1.68]	K00889	-1.5443	0.636895	16.7795	0.000255435	0.00125034	38.0839	-1.40191	0.385468	1.6828e-05	8.48273e-05
Leryth_008138	sp|O81778|REM9_ARATH B3 domain-containing protein REM9 OS=Arabidopsis thaliana OX=3702 GN=REM9 PE=2 SV=1	XP_022867494.1 B3 domain-containing protein REM5-like isoform X1 [Olea europaea var. sylvestris]			1.3513	2.6022	39.2331	4.4313e-07	6.37386e-06	152.705	1.28854	0.215703	3.04797e-10	4.06125e-09
Leryth_008139	sp|Q8L7A4|AGD11_ARATH Probable ADP-ribosylation factor GTPase-activating protein AGD11 OS=Arabidopsis thaliana OX=3702 GN=AGD11 PE=2 SV=1	XP_009602921.1 probable ADP-ribosylation factor GTPase-activating protein AGD11 [Nicotiana tomentosiformis]	SMAP; stromal membrane-associated protein	K12486	1.40553	0.477462	38.8896	4.80287e-07	6.81943e-06	33.4127	1.34866	0.223669	2.03698e-10	2.80905e-09
Leryth_008140	sp|F4JCX9|LNK2_ARATH Protein LNK2 OS=Arabidopsis thaliana OX=3702 GN=LNK2 PE=1 SV=1	KAA8519141.1 hypothetical protein F0562_013385 [Nyssa sinensis]			1.53802	-0.161678	15.5565	0.000393632	0.00179319	20.6279	1.38182	0.376201	1.95801e-05	9.71392e-05
Leryth_008146	sp|Q9SFB0|DTX43_ARATH Protein DETOXIFICATION 43 OS=Arabidopsis thaliana OX=3702 GN=DTX43 PE=1 SV=1	XP_011087661.1 protein DETOXIFICATION 43 [Sesamum indicum]			-1.07437	5.90316	23.4539	2.98384e-05	0.000209088	1526.36	-1.02617	0.220811	6.51565e-07	4.53708e-06
Leryth_008160	*	XP_013451369.2 uncharacterized protein LOC25495687 [Medicago truncatula]			-1.47673	2.64834	13.2642	0.000925514	0.00367594	158.507	-1.29976	0.40778	0.000133635	0.000541781
Leryth_008184	*	XP_027078761.1 uncharacterized protein LOC113702023 [Coffea arabica]			2.55641	0.874951	75.3614	4.89049e-10	2.78723e-08	44.5131	2.4974	0.281627	4.92008e-20	3.1092e-18
Leryth_008185	*	XP_019172250.1 PREDICTED: uncharacterized protein LOC109167639 [Ipomoea nil]			1.73547	0.186601	46.2826	9.21827e-08	1.80492e-06	26.903	1.67387	0.234076	8.02771e-14	2.03515e-12
Leryth_008186	*	PHT26413.1 hypothetical protein CQW23_33980 [Capsicum baccatum]			1.64766	1.98199	69.3586	1.26829e-09	6.06405e-08	98.7471	1.59808	0.197107	4.08327e-17	1.71748e-15
Leryth_008187	sp|Q9SA37|CHX1_ARATH Cation/H(+) antiporter 1 OS=Arabidopsis thaliana OX=3702 GN=CHX1 PE=2 SV=1	RAL46729.1 hypothetical protein DM860_005008 [Cuscuta australis]			1.63902	-0.627877	28.6427	6.51156e-06	5.89293e-05	14.6034	1.50907	0.269276	1.91445e-09	2.20942e-08
Leryth_008191	sp|O04977|FENR1_TOBAC Ferredoxin--NADP reductase, leaf-type isozyme, chloroplastic OS=Nicotiana tabacum OX=4097 GN=PETH PE=2 SV=1	KAF3655614.1 Ferredoxin--NADP reductase, chloroplastic [Capsicum annuum]	petH; ferredoxin--NADP+ reductase [EC:1.18.1.2]	K02641	-1.52984	4.23461	19.5658	0.000101226	0.000573081	479.273	-1.42533	0.341653	2.31175e-06	1.41122e-05
Leryth_008194	sp|P0DKL1|SAU50_HELAN Auxin-responsive protein SAUR50 OS=Helianthus annuus OX=4232 PE=3 SV=1	XP_030924014.1 auxin-responsive protein SAUR50 [Quercus lobata]	SAUR; SAUR family protein	K14488	3.71558	-2.53591	29.3655	5.34e-06	4.97703e-05	2.58207	3.77981	0.951936	9.41536e-07	6.29366e-06
Leryth_008226	sp|Q8W404|PGT2_LITER 4-hydroxybenzoate geranyltransferase 2 OS=Lithospermum erythrorhizon OX=34254 GN=PGT-2 PE=1 SV=1	QDM39199.1 4-hydroxybenzoate geranyltransferase-like protein 14 [Lithospermum erythrorhizon]	COQ2; 4-hydroxybenzoate polyprenyltransferase [EC:2.5.1.39]	K06125	4.28859	-3.27054	28.2461	2.45559e-05	0.000177761	0.750508	5.17164	2.73185	0.00338752	0.0095721
Leryth_008227	sp|F4K6F1|GT18_ARATH Xyloglucan galactosyltransferase XLT2 OS=Arabidopsis thaliana OX=3702 GN=XLT2 PE=1 SV=1	CAA2964768.1 xyloglucan galactosyltransferase XLT2-like [Olea europaea subsp. europaea]			1.6137	1.85858	37.1222	7.3151e-07	9.57803e-06	90.5243	1.5342	0.265877	6.35833e-10	7.98194e-09
Leryth_008235	*				-1.9782	2.54131	32.3392	2.4974e-06	2.66222e-05	147.04	-1.88269	0.338281	1.9275e-09	2.22282e-08
Leryth_008242	sp|Q9LZM4|WAKLQ_ARATH Wall-associated receptor kinase-like 20 OS=Arabidopsis thaliana OX=3702 GN=WAKL20 PE=2 SV=1	KAA8534170.1 hypothetical protein F0562_031637 [Nyssa sinensis]			-1.28841	2.54458	21.889	4.75335e-05	0.000306535	147.295	-1.21118	0.278041	1.09374e-06	7.20718e-06
Leryth_008247	sp|P09444|LEA34_GOSHI Late embryogenesis abundant protein D-34 OS=Gossypium hirsutum OX=3635 PE=3 SV=1	RVW55815.1 Late embryogenesis abundant protein D-34 [Vitis vinifera]			1.95854	-2.92811	7.92821	0.00814551	0.0230646	1.40979	1.25751	1.12133	0.011786	0.0283134
Leryth_008249	sp|Q41495|ST14_SOLTU STS14 protein OS=Solanum tuberosum OX=4113 GN=STS14 PE=2 SV=1	XP_022851761.1 STS14 protein-like [Olea europaea var. sylvestris]			1.34335	5.61146	31.4247	3.17054e-06	3.24439e-05	1243.98	1.26507	0.241461	1.87284e-08	1.78091e-07
Leryth_008253	sp|Q6RYA0|SABP2_TOBAC Salicylic acid-binding protein 2 OS=Nicotiana tabacum OX=4097 GN=SABP2 PE=1 SV=1	XP_019176401.1 PREDICTED: salicylic acid-binding protein 2-like [Ipomoea nil]			-1.47815	5.86733	169.645	1.45475e-14	1.05615e-11	1491.56	-1.47524	0.115947	3.28278e-38	1.85805e-35
Leryth_008258	sp|Q65XV8|RK176_ORYSJ Receptor-like cytoplasmic kinase 176 OS=Oryza sativa subsp. japonica OX=39947 GN=RLCK176 PE=1 SV=1	XP_027162635.1 receptor-like cytoplasmic kinase 176 [Coffea eugenioides]			-1.14032	6.2454	81.8011	1.8643e-10	1.30539e-08	1936.53	-1.12974	0.126817	8.9964e-20	5.422e-18
Leryth_008269	sp|O80946|AB1G_ARATH ABC transporter G family member 1 OS=Arabidopsis thaliana OX=3702 GN=ABCG1 PE=2 SV=1	XP_027111111.1 ABC transporter G family member 6-like [Coffea arabica]			-3.16802	-2.50703	18.0596	0.00016452	0.000861413	2.56607	-3.09091	1.00679	5.43563e-05	0.000242873
Leryth_008277	*	XP_022890010.1 AT-hook motif nuclear-localized protein 14-like [Olea europaea var. sylvestris]			-1.44037	0.178158	20.0903	8.39189e-05	0.000492796	26.8273	-1.35689	0.315406	1.44883e-06	9.26595e-06
Leryth_008278	sp|A1L4X7|AHL14_ARATH AT-hook motif nuclear-localized protein 14 OS=Arabidopsis thaliana OX=3702 GN=AHL14 PE=1 SV=1	XP_021282668.1 AT-hook motif nuclear-localized protein 14-like [Herrania umbratica]			-1.4524	0.604083	18.5868	0.000137749	0.000743828	37.086	-1.34236	0.34489	6.82585e-06	3.74537e-05
Leryth_008279	sp|A5HEH4|GIF1_MAIZE GRF-interacting factor 1 OS=Zea mays OX=4577 GN=GIF1 PE=1 SV=1	XP_030959787.1 GRF1-interacting factor 1 [Quercus lobata]			2.36283	3.56351	107.48	6.89129e-12	1.0652e-09	298.839	2.31988	0.223717	1.48045e-26	2.24098e-24
Leryth_008297	sp|F4IB81|LYK3_ARATH LysM domain receptor-like kinase 3 OS=Arabidopsis thaliana OX=3702 GN=LYK3 PE=2 SV=1	XP_022863648.1 lysM domain receptor-like kinase 3 isoform X2 [Olea europaea var. sylvestris]			-2.20417	1.36919	84.1292	1.33334e-10	1.04501e-08	64.2609	-2.16956	0.235488	1.97866e-21	1.50194e-19
Leryth_008298	sp|Q7XA06|SYT3_ARATH Synaptotagmin-3 OS=Arabidopsis thaliana OX=3702 GN=SYT3 PE=2 SV=1	PIN08527.1 hypothetical protein CDL12_18900 [Handroanthus impetiginosus]			-1.70843	-1.80878	8.62236	0.00600674	0.0178398	5.53289	-1.3968	0.638527	0.0023008	0.00680181
Leryth_008313	sp|Q9FL28|FLS2_ARATH LRR receptor-like serine/threonine-protein kinase FLS2 OS=Arabidopsis thaliana OX=3702 GN=FLS2 PE=1 SV=1	XP_027089256.1 LRR receptor-like serine/threonine-protein kinase FLS2 [Coffea arabica]	FLS2; LRR receptor-like serine/threonine-protein kinase FLS2 [EC:2.7.11.1]	K13420	-1.39928	5.82676	23.4312	3.00442e-05	0.00021037	1449.15	-1.32321	0.286144	4.31836e-07	3.11448e-06
Leryth_008316	sp|Q9SF32|IQD1_ARATH Protein IQ-DOMAIN 1 OS=Arabidopsis thaliana OX=3702 GN=IQD1 PE=1 SV=1	EOY18559.1 IQ-domain 3 isoform 5 [Theobroma cacao]			-2.51475	2.96725	10.7349	0.00249197	0.0085032	198.326	-2.02275	0.882741	0.000299022	0.00111682
Leryth_008317	*				-3.07922	-2.07647	13.6356	0.000796851	0.00324432	4.39461	-2.26398	1.35445	0.00133601	0.00421119
Leryth_008348	sp|P93236|ABA2_SOLLC Zeaxanthin epoxidase, chloroplastic OS=Solanum lycopersicum OX=4081 PE=2 SV=1	XP_011090252.1 uncharacterized protein LOC105170974 isoform X1 [Sesamum indicum]			-1.70523	1.916	39.3789	4.28293e-07	6.20576e-06	94.5134	-1.64604	0.270066	5.53991e-11	8.57024e-10
Leryth_008350	sp|Q94AA4|PFKA3_ARATH ATP-dependent 6-phosphofructokinase 3 OS=Arabidopsis thaliana OX=3702 GN=PFK3 PE=1 SV=1	XP_027084474.1 ATP-dependent 6-phosphofructokinase 6-like isoform X2 [Coffea arabica]	pfkA, PFK; 6-phosphofructokinase 1 [EC:2.7.1.11]	K00850	-1.04973	4.44317	34.4853	1.42888e-06	1.66611e-05	554.103	-1.01862	0.180145	2.54078e-09	2.86247e-08
Leryth_008365	sp|F4JSE7|EDR2_ARATH Protein ENHANCED DISEASE RESISTANCE 2 OS=Arabidopsis thaliana OX=3702 GN=EDR2 PE=2 SV=1	KAA8539305.1 hypothetical protein F0562_025997 [Nyssa sinensis]			2.69999	-0.250296	7.93213	0.0081663	0.023114	19.4255	1.81173	1.16219	0.0016753	0.00515581
Leryth_008376	sp|Q94BU8|GSDA_ARATH Guanosine deaminase OS=Arabidopsis thaliana OX=3702 GN=GSDA PE=1 SV=1	XP_028079822.1 guanosine deaminase [Camellia sinensis]			3.55964	6.24016	252.342	6.10284e-17	1.59184e-13	1920.27	3.51284	0.211726	1.95495e-64	6.36238e-61
Leryth_008382	sp|O04887|PME2_CITSI Pectinesterase 2 OS=Citrus sinensis OX=2711 GN=PECS-2.1 PE=2 SV=1	XP_011076334.2 probable pectinesterase/pectinesterase inhibitor 17 [Sesamum indicum]	E3.1.1.11; pectinesterase [EC:3.1.1.11]	K01051	-2.76649	7.8508	73.2127	7.39314e-10	3.84463e-08	5897.17	-2.71456	0.298209	2.81365e-21	2.10506e-19
Leryth_008394	sp|Q0WUQ1|BAG1_ARATH BAG family molecular chaperone regulator 1 OS=Arabidopsis thaliana OX=3702 GN=BAG1 PE=1 SV=1	KAF7132830.1 hypothetical protein RHSIM_Rhsim09G0196400 [Rhododendron simsii]			-1.8284	1.92451	63.3915	3.46652e-09	1.32274e-07	95.194	-1.79174	0.22502	1.24265e-16	4.82891e-15
Leryth_008399	sp|Q8LFH6|ADF12_ARATH Actin-depolymerizing factor 12 OS=Arabidopsis thaliana OX=3702 GN=ADF12 PE=2 SV=2	XP_011084418.1 actin-depolymerizing factor 7 [Sesamum indicum]	CFL; cofilin	K05765	-2.50484	2.60464	20.5912	7.26575e-05	0.000435188	153.972	-2.31944	0.538947	1.22756e-07	9.91951e-07
Leryth_008401	*	XP_004249971.1 uncharacterized protein LOC101244140 [Solanum lycopersicum]			-2.43671	-1.20469	28.1171	7.53373e-06	6.68083e-05	9.16812	-2.37926	0.420435	9.942e-10	1.20283e-08
Leryth_008416	sp|Q9ZPH9|PMTF_ARATH Probable methyltransferase PMT15 OS=Arabidopsis thaliana OX=3702 GN=At4g00750 PE=2 SV=1	XP_027158194.1 probable methyltransferase PMT15 [Coffea eugenioides]			1.31761	0.531464	25.6843	1.50612e-05	0.000118698	34.8523	1.23286	0.260707	3.05987e-07	2.27554e-06
Leryth_008418	sp|O82752|DTX49_ARATH Protein DETOXIFICATION 49 OS=Arabidopsis thaliana OX=3702 GN=DTX49 PE=2 SV=1	XP_016455292.1 PREDICTED: protein DETOXIFICATION 49-like [Nicotiana tabacum]	TC.MATE, SLC47A, norM, mdtK, dinF; multidrug resistance protein, MATE family	K03327	-2.02025	-0.309453	8.2062	0.00723236	0.0208906	18.6885	-1.35371	0.85554	0.00444841	0.012134
Leryth_008424	*	XP_034905304.1 uncharacterized protein LOC118041906 [Populus alba]			-1.4662	-0.0481667	21.5083	5.33261e-05	0.000337422	23.0352	-1.37959	0.315884	1.2939e-06	8.36761e-06
Leryth_008425	sp|Q9FJ95|DHSO_ARATH Sorbitol dehydrogenase OS=Arabidopsis thaliana OX=3702 GN=SDH PE=1 SV=1	XP_024958394.1 sorbitol dehydrogenase-like isoform X1 [Citrus sinensis]	SORD, gutB; L-iditol 2-dehydrogenase [EC:1.1.1.14]	K00008	-4.06437	2.54107	19.0196	0.000121137	0.000666119	147.755	-3.80669	0.975582	8.09921e-07	5.50721e-06
Leryth_008430	sp|Q9SCY0|PGMP_ARATH Phosphoglucomutase, chloroplastic OS=Arabidopsis thaliana OX=3702 GN=PGMP PE=1 SV=2	KAA8539855.1 hypothetical protein F0562_026547 [Nyssa sinensis]	pgm; phosphoglucomutase [EC:5.4.2.2]	K01835	1.26235	3.98199	70.4119	1.06867e-09	5.26569e-08	400.816	1.22573	0.151548	9.09924e-17	3.6059e-15
Leryth_008435	sp|Q9LJY0|PRK4_ARATH Pollen receptor-like kinase 4 OS=Arabidopsis thaliana OX=3702 GN=PRK4 PE=1 SV=1	XP_028083922.1 probable inactive receptor kinase At2g26730 [Camellia sinensis]			-1.20583	0.622419	29.476	5.18167e-06	4.85735e-05	37.4104	-1.17004	0.223967	2.45196e-08	2.27348e-07
Leryth_008444	sp|O22467|MSI1_ARATH Histone-binding protein MSI1 OS=Arabidopsis thaliana OX=3702 GN=MSI1 PE=1 SV=1	KAF5732818.1 histone-binding protein MSI1 isoform X2 [Tripterygium wilfordii]	RBBP4, HAT2, CAF1, MIS16; histone-binding protein RBBP4	K10752	-1.34935	-0.804007	19.9581	8.76015e-05	0.000510775	12.794	-1.25704	0.321674	1.18891e-05	6.18349e-05
Leryth_008464	sp|Q43117|KPYA_RICCO Pyruvate kinase isozyme A, chloroplastic OS=Ricinus communis OX=3988 PE=1 SV=1	CAA3019690.1 pyruvate kinase isozyme A, chloroplastic-like [Olea europaea subsp. europaea]	PK, pyk; pyruvate kinase [EC:2.7.1.40]	K00873	-1.40102	1.35477	22.6502	3.7358e-05	0.000250483	63.6426	-1.31437	0.29712	9.33596e-07	6.25183e-06
Leryth_008468	*	XP_011088149.1 uncharacterized protein LOC105169457 [Sesamum indicum]			-1.13419	4.92245	81.9348	1.82842e-10	1.28352e-08	773.183	-1.12478	0.127613	1.76922e-19	1.01685e-17
Leryth_008481	sp|P0DO21|GIP2_NICBE Probable aspartic proteinase GIP2 OS=Nicotiana benthamiana OX=4100 GN=GIP2 PE=1 SV=1	EOY05555.1 Eukaryotic aspartyl protease family protein isoform 1 [Theobroma cacao]			2.14017	2.14028	62.4979	4.05185e-09	1.47684e-07	110.069	2.07339	0.264832	2.59789e-16	9.55349e-15
Leryth_008485	sp|Q94IR2|CCD1_PHAVU Carotenoid 9,10(9',10')-cleavage dioxygenase 1 OS=Phaseolus vulgaris OX=3885 GN=CCD1 PE=1 SV=1	RQO92139.1 hypothetical protein POPTR_006G239400 [Populus trichocarpa]			-1.78173	3.58219	59.4725	7.25201e-09	2.36767e-07	304.368	-1.74313	0.226722	1.32698e-15	4.40678e-14
Leryth_008488	sp|Q39134|AAP3_ARATH Amino acid permease 3 OS=Arabidopsis thaliana OX=3702 GN=AAP3 PE=1 SV=2	XP_011081743.1 amino acid permease 8-like [Sesamum indicum]			2.13404	-1.00173	27.5446	8.84379e-06	7.64595e-05	10.791	2.03123	0.381443	7.64687e-09	7.81987e-08
Leryth_008520	sp|O49377|VA711_ARATH Vesicle-associated membrane protein 711 OS=Arabidopsis thaliana OX=3702 GN=VAMP711 PE=1 SV=2	XP_016574920.1 PREDICTED: vesicle-associated membrane protein 711-like [Capsicum annuum]	VAMP7; vesicle-associated membrane protein 7	K08515	-1.5775	1.142	48.6828	5.58075e-08	1.22095e-06	54.7233	-1.54106	0.222216	5.71668e-13	1.27431e-11
Leryth_008524	sp|D2CSU5|CM2_PETHY Chorismate mutase 2 OS=Petunia hybrida OX=4102 GN=CM2 PE=1 SV=1	XP_010265597.1 PREDICTED: chorismate mutase 2 [Nelumbo nucifera]	E5.4.99.5; chorismate mutase [EC:5.4.99.5]	K01850	-1.09616	4.11989	69.8117	1.17796e-09	5.67147e-08	442.633	-1.08137	0.1342	9.07057e-17	3.60002e-15
Leryth_008539	sp|Q9SZ58|BRAT1_ARATH Brassinosteroid-related acyltransferase 1 OS=Arabidopsis thaliana OX=3702 GN=BAT1 PE=2 SV=1	KAA8525565.1 hypothetical protein F0562_007420 [Nyssa sinensis]	HHT1; omega-hydroxypalmitate O-feruloyl transferase [EC:2.3.1.188]	K15400	-1.1272	3.05972	22.6494	3.76224e-05	0.000251985	211.143	-1.06446	0.238883	1.30871e-06	8.45082e-06
Leryth_008553	sp|Q9SR40|LAC7_ARATH Laccase-7 OS=Arabidopsis thaliana OX=3702 GN=LAC7 PE=2 SV=1	XP_022888574.1 laccase-7-like [Olea europaea var. sylvestris]	E1.10.3.2; laccase [EC:1.10.3.2]	K05909	1.63948	6.21583	14.8855	0.000507306	0.00222293	1895.28	1.44648	0.420881	4.5571e-05	0.000207428
Leryth_008584	*	XP_021634026.1 probable root meristem growth factor 8 [Manihot esculenta]			1.3273	0.341946	34.3326	1.45416e-06	1.69271e-05	30.2937	1.25258	0.22058	1.97821e-09	2.27495e-08
Leryth_008587	*	XP_009628027.1 uncharacterized protein LOC104118492 isoform X1 [Nicotiana tomentosiformis]			2.20755	-2.88787	9.3301	0.00443438	0.0138264	1.57531	1.63954	1.15016	0.006403	0.0167009
Leryth_008601	sp|Q9LUB9|Y5813_ARATH BTB/POZ domain-containing protein At5g48130 OS=Arabidopsis thaliana OX=3702 GN=At5g48130 PE=2 SV=1	PHT43068.1 hypothetical protein CQW23_17093 [Capsicum baccatum]			1.63657	2.29885	31.0096	3.46484e-06	3.48099e-05	123.324	1.54168	0.294222	1.65923e-08	1.59703e-07
Leryth_008612	*				1.8746	1.37354	21.7363	5.01379e-05	0.000320483	63.7671	1.71427	0.405562	1.93092e-06	1.19613e-05
Leryth_008616	*	XP_012839923.1 PREDICTED: uncharacterized protein LOC105960304 [Erythranthe guttata]			-1.44082	4.14055	69.869	1.18776e-09	5.70872e-08	449.172	-1.41537	0.172551	2.4376e-17	1.05075e-15
Leryth_008621	sp|Q7X999|RCA2_LARTR Ribulose bisphosphate carboxylase/oxygenase activase 2, chloroplastic OS=Larrea tridentata OX=66636 GN=RCA2 PE=2 SV=1	ASZ84477.1 ribulose bisphosphate carboxylase/oxygenase activase [Buglossoides arvensis]			-4.38194	-2.49719	19.1456	0.000114364	0.00063393	2.70876	-4.5845	1.70674	0.000132131	0.000536686
Leryth_008632	*	KAF5947847.1 hypothetical protein HYC85_013804 [Camellia sinensis]			1.49991	1.09909	30.6365	3.78958e-06	3.75663e-05	52.6213	1.42086	0.263437	7.04515e-09	7.25871e-08
Leryth_008662	sp|F4HWY6|MYO11_ARATH Myosin-11 OS=Arabidopsis thaliana OX=3702 GN=XI-E PE=3 SV=1	PIN20245.1 Myosin class V heavy chain [Handroanthus impetiginosus]	MYO5; myosin V	K10357	2.66979	-1.44626	40.8291	3.06404e-07	4.75693e-06	7.35584	2.54989	0.405149	1.52038e-11	2.62672e-10
Leryth_008670	sp|Q7XBH4|MYB4_ORYSJ Transcription factor MYB4 OS=Oryza sativa subsp. japonica OX=39947 GN=MYB4 PE=2 SV=2	AGQ80898.1 R2R3-type MYB tanscription factor [Lithospermum erythrorhizon]	MYBP; transcription factor MYB, plant	K09422	2.68939	4.16711	77.3198	3.93778e-10	2.32624e-08	455.025	2.61698	0.29885	8.18865e-20	5.00469e-18
Leryth_008672	sp|Q8RXU4|THA1_ARATH Probable low-specificity L-threonine aldolase 1 OS=Arabidopsis thaliana OX=3702 GN=THA1 PE=1 SV=1	XP_022719077.1 probable low-specificity L-threonine aldolase 1 [Durio zibethinus]	ltaE; threonine aldolase [EC:4.1.2.48]	K01620	1.79429	3.12494	13.2558	0.000928448	0.00368652	221.262	1.57235	0.489364	7.2126e-05	0.000312198
Leryth_008685	sp|O74978|YQL5_SCHPO Uncharacterized RNA-binding protein C1827.05c OS=Schizosaccharomyces pombe (strain 972 / ATCC 24843) OX=284812 GN=SPCC1827.05c PE=4 SV=1	XP_021990523.1 uncharacterized RNA-binding protein C1827.05c [Helianthus annuus]	NOP15; nucleolar protein 15	K14838	1.23302	7.23248	202.05	1.24025e-15	1.94074e-12	3833.33	1.21209	0.0870416	5.0948e-45	4.27898e-42
Leryth_008693	*				2.19885	-3.33162	12.1069	0.00143211	0.00531967	0.618268	1.143	1.49438	0.0183387	0.041442
Leryth_008718	sp|O49561|G2OX8_ARATH Gibberellin 2-beta-dioxygenase 8 OS=Arabidopsis thaliana OX=3702 GN=GA2OX8 PE=1 SV=2	XP_009802658.1 PREDICTED: gibberellin 2-beta-dioxygenase 8-like [Nicotiana sylvestris]			2.23748	1.94069	29.3492	5.5171e-06	5.11616e-05	95.6916	2.09371	0.410971	1.85544e-08	1.7663e-07
Leryth_008720	sp|Q41932|PSBQ2_ARATH Oxygen-evolving enhancer protein 3-2, chloroplastic OS=Arabidopsis thaliana OX=3702 GN=PSBQ2 PE=1 SV=2	KAF3948122.1 hypothetical protein CMV_025839 [Castanea mollissima]	psbQ; photosystem II oxygen-evolving enhancer protein 3	K08901	-1.30766	5.03722	19.2729	0.000111428	0.000620648	837.198	-1.21605	0.296498	3.96099e-06	2.28615e-05
Leryth_008721	sp|Q9XFT3|PSBQ1_ARATH Oxygen-evolving enhancer protein 3-1, chloroplastic OS=Arabidopsis thaliana OX=3702 GN=PSBQ1 PE=1 SV=3	XP_010052458.1 PREDICTED: oxygen-evolving enhancer protein 3-2, chloroplastic [Eucalyptus grandis]	psbQ; photosystem II oxygen-evolving enhancer protein 3	K08901	-1.54305	2.41841	18.643	0.000137189	0.000741241	134.954	-1.42444	0.355346	4.45961e-06	2.54174e-05
Leryth_008731	sp|Q9ZUT3|ALS3_ARATH Protein ALUMINUM SENSITIVE 3 OS=Arabidopsis thaliana OX=3702 GN=ALS3 PE=1 SV=1	XP_016543109.1 PREDICTED: protein ALUMINUM SENSITIVE 3-like isoform X3 [Capsicum annuum]	ABC.X2.P; putative ABC transport system permease protein	K02069	-1.71983	3.96975	54.4913	1.86491e-08	5.04405e-07	398.949	-1.68069	0.229991	2.4002e-14	6.69075e-13
Leryth_008745	sp|Q99614|TTC1_HUMAN Tetratricopeptide repeat protein 1 OS=Homo sapiens OX=9606 GN=TTC1 PE=1 SV=1	XP_011069775.1 uncharacterized protein LOC105155581 [Sesamum indicum]			2.60131	-0.696657	27.7423	8.36607e-06	7.30158e-05	13.7069	2.45932	0.497823	2.48475e-08	2.30142e-07
Leryth_008755	*				-1.47661	5.49415	34.9171	1.30088e-06	1.54826e-05	1150.26	-1.42415	0.248441	8.44333e-10	1.0389e-08
Leryth_008760	*	XP_022842060.1 uncharacterized protein LOC111365758 [Olea europaea var. sylvestris]			2.05194	1.24974	58.2178	8.73879e-09	2.76475e-07	58.5411	1.98618	0.265895	6.30459e-15	1.9109e-13
Leryth_008772	sp|Q93XX5|Y5713_ARATH PI-PLC X domain-containing protein At5g67130 OS=Arabidopsis thaliana OX=3702 GN=At5g67130 PE=1 SV=1	XP_028764926.1 PI-PLC X domain-containing protein At5g67130-like [Prosopis alba]			-2.4696	1.37175	58.6906	8.01304e-09	2.5735e-07	64.702	-2.4182	0.315715	1.15663e-15	3.89069e-14
Leryth_008773	sp|Q94KT8|COBRA_ARATH Protein COBRA OS=Arabidopsis thaliana OX=3702 GN=COB PE=2 SV=1	XP_022895882.1 protein COBRA-like [Olea europaea var. sylvestris]			-1.52212	4.17987	35.2467	1.19898e-06	1.44255e-05	461.465	-1.4617	0.254265	7.12221e-10	8.86819e-09
Leryth_008778	sp|Q2HIV9|BH035_ARATH Transcription factor bHLH35 OS=Arabidopsis thaliana OX=3702 GN=BHLH35 PE=2 SV=1	XP_008358594.2 transcription factor bHLH35-like [Malus domestica]			1.51292	3.99666	44.7104	1.35352e-07	2.45988e-06	405.079	1.44388	0.229574	2.4646e-11	4.07518e-10
Leryth_008799	sp|Q54TB8|TSTB_DICDI TSET complex member tstB OS=Dictyostelium discoideum OX=44689 GN=tstB PE=1 SV=1	EYU26569.1 hypothetical protein MIMGU_mgv1a000365mg [Erythranthe guttata]			-1.69195	2.40463	22.8338	3.59809e-05	0.000242877	133.275	-1.58748	0.34878	4.22735e-07	3.05562e-06
Leryth_008803	sp|O48809|LRX2_ARATH Leucine-rich repeat extensin-like protein 2 OS=Arabidopsis thaliana OX=3702 GN=LRX2 PE=1 SV=1	XP_019232847.1 PREDICTED: leucine-rich repeat extensin-like protein 2 [Nicotiana attenuata]			-1.40515	6.73189	12.2717	0.0013541	0.00507224	2710.66	-1.22228	0.398918	0.000106072	0.00043976
Leryth_008829	sp|Q9M9X4|NFYA2_ARATH Nuclear transcription factor Y subunit A-2 OS=Arabidopsis thaliana OX=3702 GN=NFYA2 PE=2 SV=1	XP_028119452.1 nuclear transcription factor Y subunit A-10-like isoform X2 [Camellia sinensis]	NFYA, HAP2; nuclear transcription factor Y, alpha	K08064	-1.06893	5.37995	26.0869	1.373e-05	0.000110058	1061.75	-1.02277	0.209345	1.72143e-07	1.34592e-06
Leryth_008831	*	CAB4104362.1 unnamed protein product [Lactuca saligna]			-1.03267	5.2515	79.9752	2.43669e-10	1.63959e-08	971.916	-1.03386	0.118325	7.80698e-19	4.12297e-17
Leryth_008832	sp|Q9SIT1|TMK3_ARATH Receptor-like kinase TMK3 OS=Arabidopsis thaliana OX=3702 GN=TMK3 PE=1 SV=1	TKS01609.1 putative receptor protein kinase TMK1 [Populus alba]			-1.51192	4.57927	66.5061	2.14988e-09	9.04129e-08	609.187	-1.49429	0.185606	1.11294e-16	4.37052e-15
Leryth_008833	*	PIN04001.1 hypothetical protein CDL12_23468 [Handroanthus impetiginosus]			-1.08241	0.292461	38.9878	4.69337e-07	6.69843e-06	29.5204	-1.06339	0.179845	5.4244e-10	6.87584e-09
Leryth_008834	sp|Q9LZD3|E70A1_ARATH Exocyst complex component EXO70A1 OS=Arabidopsis thaliana OX=3702 GN=EXO70A1 PE=1 SV=1	XP_012827264.1 PREDICTED: exocyst complex component EXO70A1-like isoform X1 [Erythranthe guttata]	EXOC7, EXO70; exocyst complex component 7	K07195	-1.28197	1.06164	43.3601	1.73542e-07	2.99417e-06	51.4861	-1.2535	0.196498	2.52581e-11	4.15877e-10
Leryth_008838	sp|Q8LE10|HA22I_ARATH HVA22-like protein i OS=Arabidopsis thaliana OX=3702 GN=HVA22I PE=2 SV=2	PSS01607.1 HVA22-like protein [Actinidia chinensis var. chinensis]	REEP1_2_3_4; receptor expression-enhancing protein 1/2/3/4	K17338	-2.1308	-0.595643	18.4796	0.000142794	0.000767016	15.2944	-1.9376	0.502484	5.10019e-06	2.8711e-05
Leryth_008841	sp|Q9CAX1|TBL8_ARATH Protein trichome birefringence-like 8 OS=Arabidopsis thaliana OX=3702 GN=TBL8 PE=2 SV=1	XP_022882803.1 protein trichome birefringence-like 9 [Olea europaea var. sylvestris]			-1.27042	1.30512	36.1433	9.27886e-07	1.16357e-05	61.3552	-1.23053	0.212898	8.78081e-10	1.07635e-08
Leryth_008844	sp|P26792|INV1_DAUCA Beta-fructofuranosidase, insoluble isoenzyme 1 OS=Daucus carota OX=4039 GN=INV1 PE=1 SV=1	PSS15913.1 Beta-fructofuranosidase, insoluble isoenzyme 1 like [Actinidia chinensis var. chinensis]	INV, sacA; beta-fructofuranosidase [EC:3.2.1.26]	K01193	1.08266	7.54376	19.0182	0.00012119	0.00066628	4758.42	1.01531	0.249015	1.33429e-05	6.86824e-05
Leryth_008846	sp|Q9FMR1|RGAP1_ARATH Rho GTPase-activating protein 1 OS=Arabidopsis thaliana OX=3702 GN=ROPGAP1 PE=2 SV=1	XP_011094311.1 rho GTPase-activating protein 5 [Sesamum indicum]			-1.11903	5.36562	62.9962	3.7717e-09	1.40423e-07	1051.63	-1.10288	0.142369	1.62404e-15	5.37275e-14
Leryth_008869	sp|A0FKE6|TD1_SOLLC Threonine dehydratase 1 biosynthetic, chloroplastic OS=Solanum lycopersicum OX=4081 GN=TD1 PE=1 SV=1	RRT46599.1 hypothetical protein B296_00041971 [Ensete ventricosum]	E4.3.1.19, ilvA, tdcB; threonine dehydratase [EC:4.3.1.19]	K01754	-6.40506	1.81871	48.4726	6.13435e-08	1.31598e-06	89.3481	-7.0631	1.40658	3.28005e-14	8.94235e-13
Leryth_008870	sp|A0FKE6|TD1_SOLLC Threonine dehydratase 1 biosynthetic, chloroplastic OS=Solanum lycopersicum OX=4081 GN=TD1 PE=1 SV=1	XP_019186655.1 PREDICTED: threonine dehydratase biosynthetic, chloroplastic-like [Ipomoea nil]	E4.3.1.19, ilvA, tdcB; threonine dehydratase [EC:4.3.1.19]	K01754	-6.23916	1.19633	34.3157	5.98748e-06	5.48779e-05	57.7909	-8.23989	2.78325	2.94563e-12	5.81004e-11
Leryth_008871	sp|A0FKE6|TD1_SOLLC Threonine dehydratase 1 biosynthetic, chloroplastic OS=Solanum lycopersicum OX=4081 GN=TD1 PE=1 SV=1	KZV29470.1 chloroplast threonine deaminase 1 precursor [Dorcoceras hygrometricum]	E4.3.1.19, ilvA, tdcB; threonine dehydratase [EC:4.3.1.19]	K01754	-8.9026	3.6789	47.8613	5.04622e-07	7.10465e-06	326.746	-11.3657	3.16398	4.52625e-22	3.74112e-20
Leryth_008878	sp|A0A0N7F297|C82D6_SINHE Demethylepipodophyllotoxin synthase OS=Sinopodophyllum hexandrum OX=93608 GN=CYP82D61 PE=1 SV=1	AZU97076.1 cytochrome P450 [Arnebia euchroma]			1.29385	7.98681	91.1475	5.04932e-11	5.0621e-09	6469.63	1.25897	0.137916	8.74639e-21	6.07155e-19
Leryth_008901	sp|Q9S746|HTH_ARATH Protein HOTHEAD OS=Arabidopsis thaliana OX=3702 GN=HTH PE=1 SV=1	ESR53755.1 hypothetical protein CICLE_v10019611mg [Citrus clementina]			2.2492	6.04776	15.5471	0.000399667	0.00181558	1690.38	1.97571	0.579235	1.50464e-05	7.65582e-05
Leryth_008906	sp|Q9CAN9|ERF26_ARATH Ethylene-responsive transcription factor ERF026 OS=Arabidopsis thaliana OX=3702 GN=ERF026 PE=2 SV=1	XP_011081034.1 ethylene-responsive transcription factor ERF026 [Sesamum indicum]			-1.80877	-2.25897	8.10508	0.00753215	0.0216028	3.55266	-1.30324	0.783854	0.00658596	0.0170993
Leryth_008922	sp|Q9FN69|GL3_ARATH Transcription factor GLABRA 3 OS=Arabidopsis thaliana OX=3702 GN=GL3 PE=1 SV=1	KAA8522415.1 hypothetical protein F0562_013224 [Nyssa sinensis]			1.28524	4.4388	84.6449	1.23907e-10	9.87959e-09	550.608	1.25213	0.140914	7.95379e-20	4.89562e-18
Leryth_008934	sp|Q9CAK4|ROH1_ARATH Protein ROH1 OS=Arabidopsis thaliana OX=3702 GN=ROH1 PE=1 SV=1	KAF5938580.1 hypothetical protein HYC85_022839 [Camellia sinensis]			-1.64785	1.30749	56.2738	1.25426e-08	3.65778e-07	61.6538	-1.61399	0.219229	1.9566e-14	5.56743e-13
Leryth_008939	sp|A0MFL4|LOR17_ARATH Protein LURP-one-related 17 OS=Arabidopsis thaliana OX=3702 GN=At5g41590 PE=2 SV=2	XP_021646466.1 protein LURP-one-related 17-like [Hevea brasiliensis]			6.38423	-2.37941	62.3843	7.21816e-08	1.49613e-06	3.04723	8.26591	2.72879	1.87829e-09	2.17154e-08
Leryth_008943	sp|C0HLA0|GH5FP_CHAOB Glycosyl hydrolase 5 family protein OS=Chamaecyparis obtusa OX=13415 PE=1 SV=1	XP_011080895.1 uncharacterized protein LOC105164045 [Sesamum indicum]	E3.2.1.4; endoglucanase [EC:3.2.1.4]	K01179	-2.61148	2.00007	11.921	0.00155276	0.00570636	99.6808	-2.19156	0.798183	0.000249461	0.000947204
Leryth_008954	sp|Q8VZ95|VAP11_ARATH Vesicle-associated protein 1-1 OS=Arabidopsis thaliana OX=3702 GN=PVA11 PE=1 SV=1	PIN05393.1 VAMP-associated protein involved in inositol metabolism [Handroanthus impetiginosus]			-1.02895	3.71778	53.3607	2.18896e-08	5.73495e-07	334.818	-1.01556	0.143626	3.55533e-13	8.13414e-12
Leryth_008969	sp|Q653T6|SPS1_ORYSJ Solanesyl-diphosphate synthase 1, mitochondrial OS=Oryza sativa subsp. japonica OX=39947 GN=SPS1 PE=1 SV=1	PIN08988.1 Geranylgeranyl pyrophosphate synthase/Polyprenyl synthetase [Handroanthus impetiginosus]	GPS; geranyl diphosphate synthase [EC:2.5.1.1]	K14066	1.91155	2.25436	64.6115	2.80811e-09	1.10672e-07	119.531	1.85112	0.236329	2.73899e-16	1.0044e-14
Leryth_008977	sp|Q8LBL1|KCO1_ARATH Two-pore potassium channel 1 OS=Arabidopsis thaliana OX=3702 GN=TPK1 PE=1 SV=2	XP_022886446.1 two-pore potassium channel 1-like [Olea europaea var. sylvestris]	KCNKF; potassium channel subfamily K, other eukaryote	K05389	-2.44179	1.84595	23.5343	2.91229e-05	0.000205065	90.4597	-2.26686	0.492917	3.50169e-08	3.16342e-07
Leryth_008999	sp|Q94K41|SDR3B_ARATH Short-chain dehydrogenase reductase 3b OS=Arabidopsis thaliana OX=3702 GN=SDR3b PE=2 SV=1	KAE9598194.1 putative oxidoreductase [Lupinus albus]			1.30367	3.94369	21.8151	4.93561e-05	0.000316022	390.125	1.20308	0.281838	2.25398e-06	1.37854e-05
Leryth_009021	sp|P46423|GSTF_HYOMU Glutathione S-transferase OS=Hyoscyamus muticus OX=35626 PE=1 SV=1	PHT44371.1 Glutathione S-transferase [Capsicum baccatum]	GST, gst; glutathione S-transferase [EC:2.5.1.18]	K00799	1.33494	7.85572	54.9616	1.62865e-08	4.53393e-07	5903.87	1.30503	0.183162	2.56653e-13	5.99839e-12
Leryth_009026	sp|Q7X6Y7|MMD1_ARATH PHD finger protein MALE MEIOCYTE DEATH 1 OS=Arabidopsis thaliana OX=3702 GN=MMD1 PE=2 SV=1	XP_016459026.1 PREDICTED: PHD finger protein At2g01810-like [Nicotiana tabacum]			1.47533	-1.50654	21.3031	5.68952e-05	0.000356005	7.04402	1.3477	0.347362	1.19055e-05	6.19078e-05
Leryth_009033	sp|F4JI46|RGAP2_ARATH Rho GTPase-activating protein 2 OS=Arabidopsis thaliana OX=3702 GN=ROPGAP2 PE=1 SV=1	XP_022876941.1 rho GTPase-activating protein 2-like [Olea europaea var. sylvestris]			1.1307	1.66806	42.7185	2.00071e-07	3.36148e-06	79.1044	1.07164	0.171527	5.5533e-11	8.58075e-10
Leryth_009036	sp|Q9LYC1|GID1B_ARATH Gibberellin receptor GID1B OS=Arabidopsis thaliana OX=3702 GN=GID1B PE=1 SV=1	AGN72649.1 gibberellin receptor GID1B [Petunia x hybrida]	GID1; gibberellin receptor GID1 [EC:3.-.-.-]	K14493	-1.17734	4.67384	22.9839	3.44145e-05	0.000234079	651.335	-1.10835	0.246471	8.8638e-07	5.96479e-06
Leryth_009040	sp|P93050|RKF3_ARATH Probable LRR receptor-like serine/threonine-protein kinase RKF3 OS=Arabidopsis thaliana OX=3702 GN=RKF3 PE=2 SV=1	XP_030948717.1 probable LRR receptor-like serine/threonine-protein kinase RKF3 [Quercus lobata]			1.42886	4.1765	63.325	3.6148e-09	1.36797e-07	458.987	1.37869	0.18365	5.05267e-15	1.54949e-13
Leryth_009050	sp|Q93ZQ3|PLP9_ARATH Probable inactive patatin-like protein 9 OS=Arabidopsis thaliana OX=3702 GN=PLP9 PE=2 SV=1	PSS06378.1 Inactive patatin-like protein [Actinidia chinensis var. chinensis]			1.65726	3.69791	34.7134	1.36842e-06	1.61127e-05	328.683	1.57463	0.280805	1.76002e-09	2.04388e-08
Leryth_009058	sp|Q9M2E2|SDR1_ARATH (+)-neomenthol dehydrogenase OS=Arabidopsis thaliana OX=3702 GN=SDR1 PE=1 SV=1	XP_015056752.1 short-chain dehydrogenase/reductase 2b-like isoform X2 [Solanum pennellii]	E1.1.1.208; (+)-neomenthol dehydrogenase [EC:1.1.1.208]	K15095	1.12944	4.68061	32.374	2.47637e-06	2.64388e-05	651.968	1.07272	0.201415	1.69228e-08	1.62524e-07
Leryth_009064	sp|A7LXU3|BGH3B_BACO1 Beta-glucosidase BoGH3B OS=Bacteroides ovatus (strain ATCC 8483 / DSM 1896 / JCM 5824 / NCTC 11153) OX=411476 GN=BACOVA_02659 PE=1 SV=1	CDP15627.1 unnamed protein product [Coffea canephora]	bglX; beta-glucosidase [EC:3.2.1.21]	K05349	-1.12382	7.25377	38.2034	5.77622e-07	7.90515e-06	3902.62	-1.09285	0.183122	3.99313e-10	5.18789e-09
Leryth_009092	sp|Q9LYG9|MSL10_ARATH Mechanosensitive ion channel protein 10 OS=Arabidopsis thaliana OX=3702 GN=MSL10 PE=1 SV=1	XP_027081862.1 mechanosensitive ion channel protein 10-like [Coffea arabica]	MSL4S; mechanosensitive ion channel protein 4/5/6/7/8/9/10	K22048	2.17666	2.58512	43.8314	1.62391e-07	2.8301e-06	150.561	2.08128	0.326322	6.05219e-12	1.13855e-10
Leryth_009102	sp|Q69P80|COP51_ORYSJ Copper transporter 5.1 OS=Oryza sativa subsp. japonica OX=39947 GN=COPT5.1 PE=2 SV=1	XP_022027773.1 copper transporter 5 [Helianthus annuus]	SLC31A1, CTR1; solute carrier family 31 (copper transporter), member 1	K14686	-1.07209	6.77178	60.7225	5.54905e-09	1.89445e-07	2791.48	-1.05703	0.139945	6.71252e-15	2.02277e-13
Leryth_009103	*	XP_027180335.1 uncharacterized protein LOC113779095 [Coffea eugenioides]			-1.91324	2.69306	45.5899	1.09151e-07	2.08247e-06	163.68	-1.85275	0.278889	1.39143e-12	2.90516e-11
Leryth_009126	sp|P32138|SQASE_ECOLI Sulfoquinovosidase OS=Escherichia coli (strain K12) OX=83333 GN=yihQ PE=1 SV=3	XP_027065987.1 uncharacterized protein LOC113691859 [Coffea arabica]			-2.11922	2.11574	38.8574	4.93608e-07	6.96555e-06	109.167	-2.04445	0.329349	4.01859e-11	6.36811e-10
Leryth_009128	sp|O80668|AVT1A_ARATH Amino acid transporter AVT1A OS=Arabidopsis thaliana OX=3702 GN=AVT1A PE=2 SV=2	XP_022846244.1 amino acid transporter AVT1A-like [Olea europaea var. sylvestris]	SLC32A, VGAT; solute carrier family 32 (vesicular inhibitory amino acid transporter)	K15015	1.9907	-2.75786	12.8993	0.00105376	0.00411308	1.86263	1.72095	0.724941	0.00139357	0.00437829
Leryth_009130	*	XP_027073060.1 uncharacterized protein LOC113697581 [Coffea arabica]			-1.07685	1.71805	39.9426	3.75706e-07	5.59966e-06	82.3408	-1.05257	0.170198	1.23642e-10	1.78148e-09
Leryth_009134	sp|G8GTN7|COCH_PEA BTB/POZ domain and ankyrin repeat-containing protein COCH OS=Pisum sativum OX=3888 GN=COCH PE=2 SV=1	XP_027173096.1 regulatory protein NPR5 [Coffea eugenioides]	NPR1; regulatory protein NPR1	K14508	1.54877	-0.433092	9.41658	0.00427494	0.0134004	16.8745	1.23808	0.535055	0.00208727	0.00626011
Leryth_009141	sp|Q9LTS4|BH041_ARATH Putative transcription factor bHLH041 OS=Arabidopsis thaliana OX=3702 GN=BHLH41 PE=3 SV=1	XP_028073731.1 putative transcription factor bHLH041 [Camellia sinensis]			-2.82078	2.33736	24.314	2.30578e-05	0.000168911	127.674	-2.61861	0.542002	4.27101e-08	3.79264e-07
Leryth_009144	sp|O64851|IQM4_ARATH IQ domain-containing protein IQM4 OS=Arabidopsis thaliana OX=3702 GN=IQM4 PE=2 SV=1	XP_028127100.1 IQ domain-containing protein IQM1-like [Camellia sinensis]			1.10984	3.26792	25.1216	1.78942e-05	0.000136825	243.657	1.03328	0.226983	7.87875e-07	5.37555e-06
Leryth_009145	sp|Q9LTR9|NMT1_ARATH Glycylpeptide N-tetradecanoyltransferase 1 OS=Arabidopsis thaliana OX=3702 GN=NMT1 PE=1 SV=2	XP_027176548.1 glycylpeptide N-tetradecanoyltransferase 1 [Coffea eugenioides]	NMT; glycylpeptide N-tetradecanoyltransferase [EC:2.3.1.97]	K00671	-1.97994	-1.68218	12.295	0.00133073	0.00500371	6.21554	-1.74391	0.598597	0.000243915	0.000928991
Leryth_009146	sp|Q9LTR9|NMT1_ARATH Glycylpeptide N-tetradecanoyltransferase 1 OS=Arabidopsis thaliana OX=3702 GN=NMT1 PE=1 SV=2	CAA3030173.1 glycylpeptide N-tetradecanoyltransferase 1 [Olea europaea subsp. europaea]	NMT; glycylpeptide N-tetradecanoyltransferase [EC:2.3.1.97]	K00671	-2.0049	-2.39332	13.8141	0.000745247	0.00307598	3.10898	-1.7896	0.621259	0.00030302	0.00112964
Leryth_009150	sp|Q94AF0|CFIS1_ARATH Pre-mRNA cleavage factor Im 25 kDa subunit 1 OS=Arabidopsis thaliana OX=3702 GN=CFIS1 PE=1 SV=1	XP_023905572.1 pre-mRNA cleavage factor Im 25 kDa subunit 1 [Quercus suber]	NUDT21, CPSF5, CFIM25; cleavage and polyadenylation specificity factor subunit 5	K14397	-1.46913	6.68759	38.8475	5.04753e-07	7.10465e-06	2634.41	-1.42212	0.233896	1.27803e-10	1.83535e-09
Leryth_009157	sp|Q2JN82|PSBX_SYNJB Photosystem II reaction center X protein OS=Synechococcus sp. (strain JA-2-3B'a(2-13)) OX=321332 GN=psbX PE=3 SV=1	XP_009798442.1 PREDICTED: uncharacterized protein LOC104244667 [Nicotiana sylvestris]			-1.22456	6.03079	24.0524	2.49277e-05	0.000179652	1669.1	-1.16132	0.249121	3.98741e-07	2.89909e-06
Leryth_009169	sp|Q9LMA8|TI10A_ARATH Protein TIFY 10A OS=Arabidopsis thaliana OX=3702 GN=TIFY10A PE=1 SV=1	XP_031106660.1 protein TIFY 10A-like [Ipomoea triloba]	JAZ; jasmonate ZIM domain-containing protein	K13464	1.83826	5.83443	11.7048	0.00169066	0.00612951	1454.56	1.58334	0.535505	0.000226326	0.000869762
Leryth_009170	sp|Q9LMA8|TI10A_ARATH Protein TIFY 10A OS=Arabidopsis thaliana OX=3702 GN=TIFY10A PE=1 SV=1	ACM89457.1 jasmonate ZIM domain 1 [Catharanthus roseus]	JAZ; jasmonate ZIM domain-containing protein	K13464	2.13786	3.97055	33.4259	1.89149e-06	2.10498e-05	397.181	2.01533	0.371723	1.26777e-09	1.51065e-08
Leryth_009180	*	XP_031126798.1 uncharacterized protein LOC116029056 [Ipomoea triloba]			-3.7653	-2.94274	24.0085	2.47148e-05	0.000178537	1.4363	-4.03481	1.45384	5.08153e-05	0.00022869
Leryth_009196	sp|Q9LMA1|FMO1_ARATH Probable flavin-containing monooxygenase 1 OS=Arabidopsis thaliana OX=3702 GN=FMO1 PE=2 SV=1	XP_022861195.1 probable flavin-containing monooxygenase 1 [Olea europaea var. sylvestris]	FMO; dimethylaniline monooxygenase (N-oxide forming) [EC:1.14.13.8]	K00485	3.50171	-1.75874	33.7133	1.70066e-06	1.92681e-05	5.23421	3.43401	0.775518	4.7321e-07	3.38289e-06
Leryth_009212	sp|Q2PEG7|NSP2_LOTJA Protein NODULATION SIGNALING PATHWAY 2 OS=Lotus japonicus OX=34305 GN=NSP2 PE=1 SV=1	TYJ29107.1 hypothetical protein E1A91_A06G047400v1 [Gossypium mustelinum]			-2.35844	3.68703	45.0019	1.27123e-07	2.35949e-06	327.847	-2.2907	0.33539	4.64188e-13	1.05092e-11
Leryth_009217	sp|Q8L928|DMP4_ARATH Protein DMP4 OS=Arabidopsis thaliana OX=3702 GN=DMP4 PE=2 SV=1	KZV53224.1 hypothetical protein F511_21481 [Dorcoceras hygrometricum]			-1.75325	0.896662	28.3459	7.06928e-06	6.3212e-05	45.9332	-1.66145	0.332564	3.14101e-08	2.85642e-07
Leryth_009245	sp|Q9ZVX2|AMS_ARATH Transcription factor ABORTED MICROSPORES OS=Arabidopsis thaliana OX=3702 GN=AMS PE=1 SV=2	ASW18440.1 aborted microspores protein [Tapiscia sinensis]			2.492	-0.920929	26.7477	1.10854e-05	9.21435e-05	11.4051	2.33763	0.52051	3.17112e-07	2.35223e-06
Leryth_009256	*	XP_017217963.1 PREDICTED: type I inositol polyphosphate 5-phosphatase 5 isoform X2 [Daucus carota subsp. sativus]			2.23489	-2.69363	10.9648	0.00225487	0.00781499	1.95983	1.79341	0.931078	0.00213243	0.00637721
Leryth_009257	sp|Q66GQ6|IP5P5_ARATH Type I inositol polyphosphate 5-phosphatase 5 OS=Arabidopsis thaliana OX=3702 GN=IP5P5 PE=2 SV=1	XP_027075716.1 type I inositol polyphosphate 5-phosphatase 5-like [Coffea arabica]			2.55415	-1.52897	25.5588	1.56218e-05	0.000122332	6.81681	2.4146	0.508322	6.16122e-08	5.28875e-07
Leryth_009266	sp|O81081|LAC2_ARATH Laccase-2 OS=Arabidopsis thaliana OX=3702 GN=LAC2 PE=2 SV=1	XP_009782930.1 PREDICTED: laccase-4-like [Nicotiana sylvestris]	E1.10.3.2; laccase [EC:1.10.3.2]	K05909	4.28549	-1.9911	14.265	0.000631474	0.0026699	4.65664	3.79923	1.83606	0.00283305	0.00819387
Leryth_009268	sp|Q8LD49|TRXX_ARATH Thioredoxin X, chloroplastic OS=Arabidopsis thaliana OX=3702 GN=ATHX PE=2 SV=2	XP_011070453.1 thioredoxin X, chloroplastic [Sesamum indicum]			-1.09101	4.48799	43.2883	1.79759e-07	3.08024e-06	571.956	-1.06735	0.168086	4.04899e-11	6.41238e-10
Leryth_009269	sp|Q9ZPS9|BRL2_ARATH Serine/threonine-protein kinase BRI1-like 2 OS=Arabidopsis thaliana OX=3702 GN=BRL2 PE=1 SV=1	XP_022882357.1 serine/threonine-protein kinase BRI1-like 2 [Olea europaea var. sylvestris]			-1.2378	2.78791	65.1836	2.54634e-09	1.02765e-07	174.638	-1.22273	0.154664	3.76565e-16	1.35605e-14
Leryth_009270	sp|Q6NLW5|XRI1_ARATH Protein XRI1 OS=Arabidopsis thaliana OX=3702 GN=XRI1 PE=1 SV=2	KAA8532391.1 hypothetical protein F0562_032440 [Nyssa sinensis]			-2.72326	1.84719	60.9804	5.35337e-09	1.85306e-07	90.2979	-2.6583	0.336382	8.42578e-17	3.35947e-15
Leryth_009271	sp|Q9LKW9|NHX7_ARATH Sodium/hydrogen exchanger 7 OS=Arabidopsis thaliana OX=3702 GN=NHX7 PE=1 SV=1	XP_022891851.1 sodium/hydrogen exchanger 7-like [Olea europaea var. sylvestris]			-1.76671	7.91968	117.699	1.99927e-12	4.27565e-10	6189.22	-1.75324	0.1597	4.59548e-29	9.3475e-27
Leryth_009280	*	XP_004231747.1 rRNA-processing protein CGR1 [Solanum lycopersicum]			1.24836	6.70518	143.089	1.50046e-13	5.95331e-11	2658.6	1.22427	0.105633	6.7393e-32	2.01683e-29
Leryth_009296	sp|Q9FGH9|E70B1_ARATH Exocyst complex component EXO70B1 OS=Arabidopsis thaliana OX=3702 GN=EXO70B1 PE=1 SV=1	PIN20757.1 Exocyst component protein [Handroanthus impetiginosus]	EXOC7, EXO70; exocyst complex component 7	K07195	-1.6197	0.0450487	13.7394	0.000766396	0.00314961	24.6475	-1.43272	0.452754	9.24373e-05	0.000389622
Leryth_009298	sp|Q6K609|GRXC3_ORYSJ Glutaredoxin-C3 OS=Oryza sativa subsp. japonica OX=39947 GN=GRXC3 PE=2 SV=1	XP_028062961.1 glutaredoxin-C7 [Camellia sinensis]	grxC, GLRX, GLRX2; glutaredoxin 3	K03676	1.59747	1.09124	26.6443	1.14178e-05	9.465e-05	52.7783	1.48438	0.318412	3.13345e-07	2.32561e-06
Leryth_009306	*	XP_011098908.2 uncharacterized protein LOC105177442 [Sesamum indicum]			1.48036	-0.113255	28.5071	6.7603e-06	6.09887e-05	21.5641	1.40687	0.263626	1.05446e-08	1.05632e-07
Leryth_009307	*	XP_017245915.1 PREDICTED: uncharacterized protein LOC108217589 [Daucus carota subsp. sativus]			-3.3888	-2.15272	19.1278	0.000115041	0.000637297	3.98385	-3.30638	0.947992	3.12459e-05	0.000147725
Leryth_009316	sp|P92942|CLCB_ARATH Chloride channel protein CLC-b OS=Arabidopsis thaliana OX=3702 GN=CLC-B PE=1 SV=1	XP_019234909.1 PREDICTED: chloride channel protein CLC-b-like [Nicotiana attenuata]	CLCN7; chloride channel 7	K05016	-1.5389	2.90832	51.2527	3.31535e-08	7.99509e-07	190.096	-1.50278	0.214885	3.20988e-13	7.40891e-12
Leryth_009344	sp|P52425|GPDA_CUPLA Glycerol-3-phosphate dehydrogenase [NAD(+)] OS=Cuphea lanceolata OX=3930 GN=GPDH PE=2 SV=1	PSR87535.1 Glycerol-3-phosphate dehydrogenase [Actinidia chinensis var. chinensis]	GPD1; glycerol-3-phosphate dehydrogenase (NAD+) [EC:1.1.1.8]	K00006	1.32615	1.14875	24.34	2.23811e-05	0.000164741	54.5534	1.23297	0.271524	6.84101e-07	4.74587e-06
Leryth_009345	*	KAA8548165.1 hypothetical protein F0562_004574 [Nyssa sinensis]			-1.56444	-0.126253	20.5459	7.24386e-05	0.000434065	21.4915	-1.46306	0.345637	2.37541e-06	1.44636e-05
Leryth_009348	sp|Q02527|MGAT3_RAT Beta-1,4-mannosyl-glycoprotein 4-beta-N-acetylglucosaminyltransferase OS=Rattus norvegicus OX=10116 GN=Mgat3 PE=1 SV=2	XP_010315958.1 uncharacterized protein LOC101260885 isoform X2 [Solanum lycopersicum]	MGAT3; beta-1,4-mannosyl-glycoprotein beta-1,4-N-acetylglucosaminyltransferase [EC:2.4.1.144]	K00737	-4.28551	2.16474	65.506	2.58601e-09	1.03847e-07	113.724	-4.18586	0.475047	3.16409e-20	2.03912e-18
Leryth_009381	sp|O24648|G3OX_PEA Gibberellin 3-beta-dioxygenase 1 OS=Pisum sativum OX=3888 GN=LE PE=1 SV=1	KAA8521734.1 hypothetical protein F0562_012407 [Nyssa sinensis]	GA3ox; gibberellin 3beta-dioxygenase [EC:1.14.11.15]	K04124	-2.59462	2.63519	30.3735	4.18736e-06	4.08779e-05	157.696	-2.47999	0.443928	9.94988e-10	1.20323e-08
Leryth_009388	*	XP_027124787.1 uncharacterized protein LOC113741452 [Coffea arabica]			-2.33771	-0.260326	26.0726	1.34572e-05	0.000108555	19.639	-2.2099	0.459141	3.86768e-08	3.46759e-07
Leryth_009389	sp|Q9LDY5|FK172_ARATH Peptidyl-prolyl cis-trans isomerase FKBP17-2, chloroplastic OS=Arabidopsis thaliana OX=3702 GN=FKBP17-2 PE=1 SV=1	XP_019226706.1 PREDICTED: peptidyl-prolyl cis-trans isomerase FKBP17-2, chloroplastic-like [Nicotiana attenuata]			-1.27002	0.55667	12.9064	0.00105089	0.00410303	35.7817	-1.13871	0.350716	0.000147764	0.000592604
Leryth_009401	*	XP_024970316.1 uncharacterized protein LOC112509544 [Cynara cardunculus var. scolymus]			-2.13025	3.2654	26.2457	1.31179e-05	0.000106178	243.741	-2.00651	0.406623	1.47421e-08	1.43005e-07
Leryth_009407	sp|Q9MB14|PPO2_IPOBA Polyphenol oxidase II, chloroplastic OS=Ipomoea batatas OX=4120 GN=co-2 PE=2 SV=2	RAL45235.1 hypothetical protein DM860_014645 [Cuscuta australis]	E1.10.3.1; polyphenol oxidase [EC:1.10.3.1]	K00422	2.99377	-0.685496	8.88143	0.00539836	0.0163032	13.0425	2.0847	1.18969	0.000839673	0.00279276
Leryth_009409	sp|Q01N44|FAAH_ORYSI Fatty acid amide hydrolase OS=Oryza sativa subsp. indica OX=39946 GN=FAAH PE=3 SV=1	KAF7134460.1 hypothetical protein RHSIM_Rhsim08G0002000 [Rhododendron simsii]			-3.13497	-0.372826	56.2472	1.26055e-08	3.67223e-07	18.3105	-3.08963	0.41953	4.8814e-15	1.5005e-13
Leryth_009430	sp|Q39249|VDE_ARATH Violaxanthin de-epoxidase, chloroplastic OS=Arabidopsis thaliana OX=3702 GN=VDE1 PE=1 SV=1	KAE9449867.1 hypothetical protein C3L33_18229, partial [Rhododendron williamsianum]			-1.12247	0.871948	25.563	1.56027e-05	0.000122217	45.2019	-1.06657	0.231867	8.0191e-07	5.45844e-06
Leryth_009442	sp|G4N286|RED1_MAGO7 Short-chain dehydrogenase RED1 OS=Magnaporthe oryzae (strain 70-15 / ATCC MYA-4617 / FGSC 8958) OX=242507 GN=RED1 PE=2 SV=1	XP_027078221.1 short-chain dehydrogenase cctT-like [Coffea arabica]			1.21407	4.61482	116.801	2.20847e-12	4.65094e-10	623.193	1.19054	0.116886	4.08343e-25	5.21157e-23
Leryth_009450	sp|Q9LT24|Y3985_ARATH BTB/POZ domain-containing protein At3g19850 OS=Arabidopsis thaliana OX=3702 GN=At3g19850 PE=2 SV=1	XP_016488161.1 PREDICTED: BTB/POZ domain-containing protein At3g19850-like [Nicotiana tabacum]			-4.5159	-3.19478	34.6197	5.33251e-06	4.97172e-05	0.996959	-4.88949	3.59641	0.0139194	0.0326874
Leryth_009466	sp|Q9LMP1|WAK2_ARATH Wall-associated receptor kinase 2 OS=Arabidopsis thaliana OX=3702 GN=WAK2 PE=1 SV=1	XP_011095218.1 wall-associated receptor kinase 2-like [Sesamum indicum]			-3.45383	-0.747013	21.943	4.69646e-05	0.00030349	13.6741	-3.31309	0.815891	6.38906e-07	4.45401e-06
Leryth_009467	sp|Q9LMP1|WAK2_ARATH Wall-associated receptor kinase 2 OS=Arabidopsis thaliana OX=3702 GN=WAK2 PE=1 SV=1	XP_022856852.1 wall-associated receptor kinase 2-like isoform X1 [Olea europaea var. sylvestris]			-1.67516	1.72888	19.9091	8.98057e-05	0.000521043	83.1764	-1.54497	0.373363	2.35846e-06	1.43772e-05
Leryth_009476	sp|C0LGJ1|Y1743_ARATH Probable LRR receptor-like serine/threonine-protein kinase At1g74360 OS=Arabidopsis thaliana OX=3702 GN=At1g74360 PE=1 SV=1	KAF6147217.1 hypothetical protein GIB67_039347 [Kingdonia uniflora]			-1.11267	3.1785	37.8001	6.21685e-07	8.37045e-06	230.114	-1.08573	0.185068	8.75048e-10	1.07429e-08
Leryth_009477	sp|Q9SLP4|CHIT1_TULSB Chitinase 1 OS=Tulipa saxatilis subsp. bakeri OX=110455 PE=1 SV=1	KAF5954278.1 hypothetical protein HYC85_007134 [Camellia sinensis]			3.65537	-0.946081	27.3795	9.29979e-06	7.97025e-05	11.0497	3.42401	0.752592	2.59183e-07	1.9554e-06
Leryth_009490	sp|Q39065|COPT1_ARATH Copper transporter 1 OS=Arabidopsis thaliana OX=3702 GN=COPT1 PE=2 SV=2	XP_027089111.1 copper transporter 1-like [Coffea arabica]	SLC31A1, CTR1; solute carrier family 31 (copper transporter), member 1	K14686	1.45257	2.96254	12.8992	0.0010633	0.0041456	196.571	1.26302	0.409889	0.000130071	0.000529241
Leryth_009531	sp|Q8VYY5|NCRK_ARATH Receptor-like serine/threonine-protein kinase NCRK OS=Arabidopsis thaliana OX=3702 GN=NCRK PE=1 SV=1	XP_028070603.1 receptor-like serine/threonine-protein kinase NCRK isoform X3 [Camellia sinensis]			-1.3709	4.24136	98.8459	1.85174e-11	2.30302e-09	481.739	-1.36133	0.138954	1.77443e-23	1.82605e-21
Leryth_009544	sp|Q9LX66|HERK_ARATH Receptor-like protein kinase HERK 1 OS=Arabidopsis thaliana OX=3702 GN=HERK1 PE=1 SV=1	XP_009781981.1 PREDICTED: receptor-like protein kinase HERK 1 [Nicotiana sylvestris]			-1.21664	3.98672	42.8967	1.95411e-07	3.29724e-06	403.727	-1.18702	0.188377	3.15674e-11	5.11125e-10
Leryth_009545	sp|Q9SIB2|KCS12_ARATH 3-ketoacyl-CoA synthase 12 OS=Arabidopsis thaliana OX=3702 GN=KCS12 PE=2 SV=1	XP_009794082.1 PREDICTED: 3-ketoacyl-CoA synthase 12-like [Nicotiana sylvestris]	KCS; 3-ketoacyl-CoA synthase [EC:2.3.1.199]	K15397	-1.59903	-0.463593	15.6593	0.000379406	0.00173669	16.7193	-1.44574	0.417986	3.95651e-05	0.000183164
Leryth_009546	sp|Q8VY27|E70H1_ARATH Exocyst complex component EXO70H1 OS=Arabidopsis thaliana OX=3702 GN=EXO70H1 PE=1 SV=1	XP_022849075.1 exocyst complex component EXO70H1-like [Olea europaea var. sylvestris]	EXOC7, EXO70; exocyst complex component 7	K07195	-1.56105	2.67434	109.121	5.30397e-12	8.70988e-10	161.671	-1.55175	0.149144	2.39023e-26	3.55612e-24
Leryth_009557	sp|Q9C777|YIPL3_ARATH Protein yippee-like At3g11230 OS=Arabidopsis thaliana OX=3702 GN=At3g11230 PE=2 SV=1	XP_009627383.1 protein yippee-like At4g27740 isoform X1 [Nicotiana tomentosiformis]			-1.5204	-0.405206	14.119	0.000665166	0.00278842	17.6921	-1.38169	0.398594	5.50822e-05	0.000245863
Leryth_009580	sp|P20238|MT1_ERYGU Metallothionein-like protein 1 OS=Erythranthe guttata OX=4155 PE=3 SV=1	BAA77023.1 metallothionein-like protein, partial [Lithospermum erythrorhizon]			-3.51967	9.41399	98.6931	2.09272e-11	2.46726e-09	17426.8	-3.47317	0.312438	4.17881e-30	9.37926e-28
Leryth_009584	sp|Q8W1D5|CIPKP_ARATH CBL-interacting serine/threonine-protein kinase 25 OS=Arabidopsis thaliana OX=3702 GN=CIPK25 PE=2 SV=1	XP_027083709.1 CBL-interacting serine/threonine-protein kinase 25-like [Coffea arabica]			-3.46747	2.26498	143.517	1.44105e-13	5.84643e-11	121.395	-3.44388	0.274526	5.12963e-38	2.8416e-35
Leryth_009585	sp|Q9SAH7|WRK40_ARATH Probable WRKY transcription factor 40 OS=Arabidopsis thaliana OX=3702 GN=WRKY40 PE=1 SV=1	XP_022856068.1 probable WRKY transcription factor 60 isoform X1 [Olea europaea var. sylvestris]			-1.10254	6.68834	19.1333	0.000116671	0.000644775	2638.56	-1.02099	0.252302	5.87497e-06	3.26769e-05
Leryth_009586	sp|Q7XA42|RGA1_SOLBU Putative disease resistance protein RGA1 OS=Solanum bulbocastanum OX=147425 GN=RGA1 PE=2 SV=2	XP_027176506.1 putative disease resistance RPP13-like protein 1 [Coffea eugenioides]			-2.61166	-1.21762	9.76017	0.00369966	0.0118461	9.37061	-2.17075	1.27703	0.00391812	0.0108964
Leryth_009588	sp|Q570B4|KCS10_ARATH 3-ketoacyl-CoA synthase 10 OS=Arabidopsis thaliana OX=3702 GN=FDH PE=1 SV=2	OMO67052.1 Very-long-chain 3-ketoacyl-CoA synthase [Corchorus capsularis]	KCS; 3-ketoacyl-CoA synthase [EC:2.3.1.199]	K15397	-1.27829	1.42719	17.8853	0.000174551	0.000905855	67.6052	-1.18213	0.30434	1.32481e-05	6.83022e-05
Leryth_009591	*	PQM41582.1 uncharacterized protein Pyn_27209 [Prunus yedoensis var. nudiflora]			1.07419	4.86759	32.0035	2.72587e-06	2.86372e-05	742.356	1.01862	0.192194	2.02623e-08	1.91349e-07
Leryth_009607	sp|Q8L9X2|RBCX2_ARATH Chaperonin-like RbcX protein 2, chloroplastic OS=Arabidopsis thaliana OX=3702 GN=RBCX2 PE=1 SV=1	OMO81685.1 Chaperonin-like RbcX [Corchorus capsularis]			-1.49566	-0.374001	8.8462	0.00545291	0.0164392	18.308	-1.22092	0.525343	0.00168922	0.00519372
Leryth_009623	sp|Q9SHI3|RLP2_ARATH Receptor-like protein 2 OS=Arabidopsis thaliana OX=3702 GN=RLP2 PE=2 SV=1	PIN18619.1 Leucine-rich repeat protein [Handroanthus impetiginosus]			-2.35887	3.562	46.9928	8.33591e-08	1.68231e-06	299.985	-2.27894	0.328096	2.19689e-13	5.18296e-12
Leryth_009635	sp|P48422|C86A1_ARATH Cytochrome P450 86A1 OS=Arabidopsis thaliana OX=3702 GN=CYP86A1 PE=1 SV=2	XP_011082379.1 cytochrome P450 86A1 [Sesamum indicum]	CYP86A1; long-chain fatty acid omega-monooxygenase [EC:1.14.14.80]	K15401	-2.72056	4.0431	26.0922	1.37092e-05	0.000110009	421.651	-2.57846	0.501179	1.14629e-08	1.13824e-07
Leryth_009667	sp|P40691|A115_TOBAC Auxin-induced protein PCNT115 OS=Nicotiana tabacum OX=4097 PE=2 SV=1	KDO50055.1 hypothetical protein CISIN_1g019368mg [Citrus sinensis]			-1.31766	-0.0678776	9.10695	0.00487609	0.0149768	22.186	-1.08383	0.455481	0.00170013	0.00522295
Leryth_009676	sp|P23137|GRP1_TOBAC Glycine-rich protein OS=Nicotiana tabacum OX=4097 GN=GRP PE=2 SV=1	KAF3456034.1 hypothetical protein FNV43_RR00677 [Rhamnella rubrinervis]			-2.08013	7.83159	10.0729	0.00326807	0.0106939	5839.78	-1.72308	0.661539	0.000452198	0.0016159
Leryth_009688	sp|Q9SJM1|ACR10_ARATH ACT domain-containing protein ACR10 OS=Arabidopsis thaliana OX=3702 GN=ACR10 PE=2 SV=1	GFS45726.1 ACT-like superfamily protein [Actinidia rufa]			1.19082	5.24957	27.3393	9.61531e-06	8.18726e-05	968.766	1.11252	0.230502	1.77334e-07	1.3836e-06
Leryth_009691	sp|P43282|METK3_SOLLC S-adenosylmethionine synthase 3 OS=Solanum lycopersicum OX=4081 GN=SAM3 PE=2 SV=1	TEY58596.1 S-adenosylmethionine synthetase [Salvia splendens]	metK; S-adenosylmethionine synthetase [EC:2.5.1.6]	K00789	-1.90923	-1.0931	14.289	0.000624554	0.00264348	10.2645	-1.69131	0.529844	8.77185e-05	0.000371658
Leryth_009727	sp|Q9LZ06|GSTL3_ARATH Glutathione S-transferase L3 OS=Arabidopsis thaliana OX=3702 GN=GSTL3 PE=2 SV=1	XP_011094758.1 glutathione S-transferase L3-like isoform X1 [Sesamum indicum]	GST, gst; glutathione S-transferase [EC:2.5.1.18]	K00799	1.19277	6.79783	34.4115	1.47547e-06	1.71247e-05	2836.48	1.13893	0.206484	7.20053e-09	7.40708e-08
Leryth_009737	sp|O49561|G2OX8_ARATH Gibberellin 2-beta-dioxygenase 8 OS=Arabidopsis thaliana OX=3702 GN=GA2OX8 PE=1 SV=2	XP_009775514.1 PREDICTED: gibberellin 2-beta-dioxygenase 8-like [Nicotiana sylvestris]			3.40499	-2.89893	21.3495	5.60665e-05	0.000351617	1.51033	3.35072	1.20857	0.000131932	0.000536044
Leryth_009783	*	XP_021295919.1 uncharacterized protein LOC110425348 [Herrania umbratica]			-1.14898	4.02475	142.931	1.52298e-13	5.95331e-11	414.172	-1.14308	0.0950688	2.66321e-34	9.90563e-32
Leryth_009788	sp|Q9CAY3|GPAT5_ARATH Glycerol-3-phosphate acyltransferase 5 OS=Arabidopsis thaliana OX=3702 GN=GPAT5 PE=1 SV=1	CAA2997661.1 glycerol-3-phosphate acyltransferase 5-like [Olea europaea subsp. europaea]	GPAT; glycerol-3-phosphate acyltransferase [EC:2.3.1.15 2.3.1.198]	K13508	-2.14361	1.44073	15.6502	0.000385211	0.00176093	68.4439	-1.91515	0.54253	2.14597e-05	0.000105599
Leryth_009789	sp|P49598|P2C37_ARATH Protein phosphatase 2C 37 OS=Arabidopsis thaliana OX=3702 GN=PP2CA PE=1 SV=1	XP_011091509.1 protein phosphatase 2C 37-like [Sesamum indicum]	PP2C; protein phosphatase 2C [EC:3.1.3.16]	K14497	-1.32934	4.29489	108.978	5.39347e-12	8.80445e-10	500.143	-1.32406	0.130761	4.27777e-25	5.43297e-23
Leryth_009799	sp|U5NH37|7DLGT_CATRO 7-deoxyloganetic acid glucosyl transferase OS=Catharanthus roseus OX=4058 GN=7DLGT PE=1 SV=1	CAA3022362.1 7-deoxyloganetic acid glucosyltransferase-like [Olea europaea subsp. europaea]			-2.64603	4.69702	71.811	9.21879e-10	4.64121e-08	662.836	-2.60132	0.294366	6.35993e-20	3.94255e-18
Leryth_009800	*	XP_027104364.1 uncharacterized protein LOC113725419 [Coffea arabica]			3.4022	0.229312	57.8956	9.27311e-09	2.89724e-07	27.7048	3.32033	0.445651	2.63664e-15	8.4024e-14
Leryth_009801	*	KAE7996683.1 hypothetical protein FH972_001384 [Carpinus fangiana]			1.07409	4.20552	52.6201	2.52962e-08	6.47977e-07	468.584	1.03503	0.151754	1.39596e-12	2.90995e-11
Leryth_009809	*	XP_009597726.1 uncharacterized protein LOC104093651 [Nicotiana tomentosiformis]			2.3537	0.38253	23.3071	3.07568e-05	0.000214164	31.1089	2.1643	0.50484	5.85134e-07	4.11189e-06
Leryth_009816	sp|P93013|AGP30_ARATH Non-classical arabinogalactan protein 30 OS=Arabidopsis thaliana OX=3702 GN=AGP30 PE=2 SV=1	CAA2998322.1 non-classical arabinogalactan 30 [Olea europaea subsp. europaea]			-2.70012	2.88737	17.2618	0.000219088	0.00109815	187.626	-2.44129	0.641181	1.81317e-06	1.13126e-05
Leryth_009824	sp|A7NY33|PER4_VITVI Peroxidase 4 OS=Vitis vinifera OX=29760 GN=GSVIVT00023967001 PE=1 SV=1	NP_001313073.1 peroxidase P7-like precursor [Nicotiana tabacum]	E1.11.1.7; peroxidase [EC:1.11.1.7]	K00430	-2.48771	6.06571	11.1899	0.00207458	0.00727975	1715.46	-2.11338	0.743021	0.000165455	0.000657076
Leryth_009847	sp|Q1PE51|QWRF7_ARATH QWRF motif-containing protein 7 OS=Arabidopsis thaliana OX=3702 GN=QWRF7 PE=2 SV=1	XP_011076516.1 QWRF motif-containing protein 7 [Sesamum indicum]			-2.15066	1.41599	13.6909	0.000788174	0.0032204	66.6502	-1.90686	0.593093	2.42519e-05	0.000118348
Leryth_009869	sp|Q52QU2|AIL6_ARATH AP2-like ethylene-responsive transcription factor AIL6 OS=Arabidopsis thaliana OX=3702 GN=AIL6 PE=2 SV=1	QNI23750.1 AP2/ERF transcription factor [Camptotheca acuminata]	OVM, ANT; AP2-like factor, ANT lineage	K09285	1.91582	4.15073	40.2581	3.641e-07	5.46804e-06	450.609	1.82924	0.298552	7.44334e-11	1.11955e-09
Leryth_009878	sp|P42755|EM4_WHEAT Em protein H5 OS=Triticum aestivum OX=4565 GN=EMH5 PE=2 SV=1	TEY80125.1 hypothetical protein Saspl_026041 [Salvia splendens]			1.69489	-2.89933	6.9499	0.0126726	0.033363	1.44288	1.07504	0.950659	0.0157268	0.0363064
Leryth_009879	sp|O04086|Y1105_ARATH Probable receptor-like protein kinase At1g11050 OS=Arabidopsis thaliana OX=3702 GN=At1g11050 PE=2 SV=1	XP_028099238.1 probable receptor-like protein kinase At1g11050 [Camellia sinensis]			1.74078	4.86766	63.2172	3.82422e-09	1.41226e-07	742.885	1.67932	0.220852	1.91118e-15	6.23449e-14
Leryth_009882	sp|Q9FJH8|NRT24_ARATH High affinity nitrate transporter 2.4 OS=Arabidopsis thaliana OX=3702 GN=NRT2.4 PE=2 SV=1	GFS45760.1 nitrate transporter 2.4 [Actinidia rufa]	NRT, narK, nrtP, nasA; MFS transporter, NNP family, nitrate/nitrite transporter	K02575	2.02588	-0.431171	8.45099	0.00650144	0.0190729	16.2682	1.19195	1.02814	0.0120232	0.0288062
Leryth_009904	sp|Q9SIN1|TTL3_ARATH Inactive TPR repeat-containing thioredoxin TTL3 OS=Arabidopsis thaliana OX=3702 GN=TTL3 PE=1 SV=2	PSR88089.1 Inactive TPR repeat-containing thioredoxin like [Actinidia chinensis var. chinensis]			-2.71084	2.73356	27.224	9.9326e-06	8.41206e-05	168.498	-2.56482	0.502292	3.15809e-09	3.48851e-08
Leryth_009905	sp|A0A068Q5V6|C7150_PRUMU Cytochrome P450 71AU50 OS=Prunus mume OX=102107 GN=CYP71AU50 PE=2 SV=1	XP_027177890.1 cytochrome P450 CYP736A12-like [Coffea eugenioides]	CYP736A; biphenyl-4-hydroxylase	K20562	4.90446	2.01391	87.8684	8.66074e-11	7.58516e-09	100.294	4.87277	0.491388	3.42019e-25	4.43025e-23
Leryth_009909	sp|Q9FGH9|E70B1_ARATH Exocyst complex component EXO70B1 OS=Arabidopsis thaliana OX=3702 GN=EXO70B1 PE=1 SV=1	CAA3016138.1 exocyst complex component EXO70B1-like [Olea europaea subsp. europaea]	EXOC7, EXO70; exocyst complex component 7	K07195	-1.35832	1.45586	9.11422	0.00488349	0.0149971	68.5642	-1.13143	0.459589	0.00114949	0.0036889
Leryth_009919	sp|Q9GKX6|GALM_PIG Galactose mutarotase OS=Sus scrofa OX=9823 GN=GALM PE=2 SV=1	XP_011098592.1 aldose 1-epimerase [Sesamum indicum]	galM, GALM; aldose 1-epimerase [EC:5.1.3.3]	K01785	2.05416	-2.53667	10.5227	0.00269872	0.0091011	2.52993	1.66998	0.780476	0.00214117	0.00640188
Leryth_009933	sp|Q9FL07|ATL46_ARATH RING-H2 finger protein ATL46 OS=Arabidopsis thaliana OX=3702 GN=ATL46 PE=2 SV=1	XP_027098426.1 RING-H2 finger protein ATL46-like [Coffea arabica]			-1.93377	0.965343	44.6253	1.31567e-07	2.42139e-06	48.0474	-1.87473	0.293178	9.47753e-12	1.70412e-10
Leryth_009936	sp|Q93X17|SNAK2_SOLTU Snakin-2 OS=Solanum tuberosum OX=4113 GN=SN2 PE=1 SV=1	KAA8533092.1 hypothetical protein F0562_033375 [Nyssa sinensis]			3.40128	4.2041	161.803	3.26172e-14	1.95618e-11	466.794	3.35726	0.252677	2.01211e-41	1.30968e-38
Leryth_009939	sp|O04536|GATL9_ARATH Probable galacturonosyltransferase-like 9 OS=Arabidopsis thaliana OX=3702 GN=GATL9 PE=2 SV=1	CDP00233.1 unnamed protein product [Coffea canephora]			-1.88696	2.17335	39.9599	3.75576e-07	5.59966e-06	113.59	-1.82367	0.295344	1.79646e-11	3.06103e-10
Leryth_009944	sp|Q38879|TRXH2_ARATH Thioredoxin H2 OS=Arabidopsis thaliana OX=3702 GN=TRX2 PE=1 SV=2	XP_028801934.1 thioredoxin H2-like [Prosopis alba]	trxA; thioredoxin 1	K03671	1.9154	2.01572	33.7751	1.69422e-06	1.92267e-05	101.163	1.80815	0.330482	1.62121e-09	1.89878e-08
Leryth_009945	sp|Q38879|TRXH2_ARATH Thioredoxin H2 OS=Arabidopsis thaliana OX=3702 GN=TRX2 PE=1 SV=2	RDX79730.1 Thioredoxin H2 [Mucuna pruriens]	trxA; thioredoxin 1	K03671	1.33479	2.27033	14.199	0.000651496	0.00274028	120.77	1.16641	0.361447	0.000118345	0.000485616
Leryth_009949	sp|P40973|PLY_LILLO Pectate lyase OS=Lilium longiflorum OX=4690 PE=2 SV=1	CAA3022660.1 pectate lyase-like [Olea europaea subsp. europaea]	pel; pectate lyase [EC:4.2.2.2]	K01728	1.63779	-1.71414	11.3703	0.00191604	0.00679083	5.83419	1.40388	0.508888	0.000441559	0.00158397
Leryth_009956	sp|Q0DG35|GLT2_ORYSJ Glutamate synthase 2 [NADH], chloroplastic OS=Oryza sativa subsp. japonica OX=39947 GN=Os05g0555600 PE=2 SV=2	CDP05076.1 unnamed protein product [Coffea canephora]	GLT1; glutamate synthase (NADH) [EC:1.4.1.14]	K00264	1.20753	1.84583	15.9218	0.000345494	0.00160598	89.381	1.07904	0.308333	4.847e-05	0.000219205
Leryth_009958	sp|C0LGP4|Y3475_ARATH Probable LRR receptor-like serine/threonine-protein kinase At3g47570 OS=Arabidopsis thaliana OX=3702 GN=At3g47570 PE=2 SV=1	XP_016446887.1 PREDICTED: probable LRR receptor-like serine/threonine-protein kinase At3g47570 [Nicotiana tabacum]			-1.45899	1.75719	26.1571	1.31329e-05	0.000106249	84.7631	-1.38048	0.287139	1.69691e-07	1.32955e-06
Leryth_009973	*	XP_031272760.1 probable root meristem growth factor 8 isoform X2 [Pistacia vera]			1.38113	2.96732	49.2342	4.98375e-08	1.11239e-06	197.262	1.32946	0.196186	1.49669e-12	3.11245e-11
Leryth_009997	sp|Q8LPR5|TCP4_ARATH Transcription factor TCP4 OS=Arabidopsis thaliana OX=3702 GN=TCP4 PE=1 SV=1	XP_009783353.1 PREDICTED: transcription factor TCP4-like isoform X2 [Nicotiana sylvestris]			1.6487	0.581382	12.9543	0.00103548	0.00405663	35.866	1.41203	0.479638	0.000251711	0.000955188
Leryth_010000	sp|Q6P121|HYCCI_DANRE Hyccin OS=Danio rerio OX=7955 GN=fam126a PE=2 SV=1	XP_027108717.1 hyccin [Coffea arabica]	FAM126; protein FAM126	K21844	-1.90561	-2.05395	12.0579	0.00145983	0.0053979	4.53197	-1.6449	0.611038	0.000440636	0.00158131
Leryth_010004	*				2.06758	-1.9119	13.7145	0.000773594	0.00317305	4.80114	1.80301	0.629191	0.000186421	0.000730972
Leryth_010017	sp|Q38857|XTH22_ARATH Xyloglucan endotransglucosylase/hydrolase protein 22 OS=Arabidopsis thaliana OX=3702 GN=XTH22 PE=1 SV=1	XP_019193493.1 PREDICTED: xyloglucan endotransglucosylase/hydrolase protein 22-like [Ipomoea nil]	E2.4.1.207; xyloglucan:xyloglucosyl transferase [EC:2.4.1.207]	K08235	-1.69511	2.31634	17.2168	0.000222503	0.00111183	125.646	-1.53476	0.408054	7.0969e-06	3.86963e-05
Leryth_010019	sp|Q38857|XTH22_ARATH Xyloglucan endotransglucosylase/hydrolase protein 22 OS=Arabidopsis thaliana OX=3702 GN=XTH22 PE=1 SV=1	XP_022848697.1 xyloglucan endotransglucosylase/hydrolase 2-like [Olea europaea var. sylvestris]	E2.4.1.207; xyloglucan:xyloglucosyl transferase [EC:2.4.1.207]	K08235	-2.11497	6.37048	35.6319	1.09053e-06	1.33536e-05	2111.88	-2.0075	0.340856	4.54859e-11	7.14708e-10
Leryth_010023	sp|Q9SHJ5|GPAT1_ARATH Glycerol-3-phosphate acyltransferase 1 OS=Arabidopsis thaliana OX=3702 GN=GPAT1 PE=1 SV=1	XP_009778324.1 PREDICTED: glycerol-3-phosphate acyltransferase 1-like isoform X1 [Nicotiana sylvestris]	GPAT; glycerol-3-phosphate acyltransferase [EC:2.3.1.15 2.3.1.198]	K13508	-2.23409	1.31265	17.7294	0.000186719	0.00095783	62.6387	-2.01941	0.518006	4.5801e-06	2.60082e-05
Leryth_010024	sp|Q05967|PGLR_TOBAC Polygalacturonase OS=Nicotiana tabacum OX=4097 GN=PG1 PE=2 SV=1	XP_009589812.1 exopolygalacturonase-like [Nicotiana tomentosiformis]	E3.2.1.67; galacturan 1,4-alpha-galacturonidase [EC:3.2.1.67]	K01213	-2.47102	-3.06008	10.7495	0.00246044	0.00841333	1.20429	-1.95777	1.24948	0.00394219	0.0109516
Leryth_010035	sp|Q9Y5Z4|HEBP2_HUMAN Heme-binding protein 2 OS=Homo sapiens OX=9606 GN=HEBP2 PE=1 SV=1	XP_011098108.1 heme-binding protein 2-like [Sesamum indicum]			-1.78384	4.94213	74.0253	6.51411e-10	3.46933e-08	784.347	-1.75503	0.204213	5.40289e-19	2.92453e-17
Leryth_010043	sp|Q9LTC4|MYB15_ARATH Transcription factor MYB15 OS=Arabidopsis thaliana OX=3702 GN=MYB15 PE=1 SV=1	XP_027095120.1 transcription factor MYB14-like [Coffea arabica]	MYBP; transcription factor MYB, plant	K09422	2.44497	2.82521	60.2112	6.43803e-09	2.13476e-07	178	2.35854	0.309849	6.49025e-16	2.27124e-14
Leryth_010053	sp|Q9ZVA2|EP1L2_ARATH EP1-like glycoprotein 2 OS=Arabidopsis thaliana OX=3702 GN=At1g78830 PE=1 SV=1	THG19005.1 hypothetical protein TEA_008743 [Camellia sinensis var. sinensis]			-1.68893	5.57941	13.3348	0.000901131	0.00358995	1224.54	-1.50033	0.449433	5.51828e-05	0.000246228
Leryth_010055	sp|P13447|LAT52_SOLLC Anther-specific protein LAT52 OS=Solanum lycopersicum OX=4081 GN=LAT52 PE=2 SV=1	XP_022872622.1 anther-specific protein LAT52-like [Olea europaea var. sylvestris]			3.00145	-3.19742	17.6065	0.000191966	0.000979826	0.825161	2.07769	2.17312	0.0129176	0.03065
Leryth_010061	sp|Q8LPR5|TCP4_ARATH Transcription factor TCP4 OS=Arabidopsis thaliana OX=3702 GN=TCP4 PE=1 SV=1	AEM05868.1 teosinte ranched/cycloidea/pcf family member [Lithospermum erythrorhizon]			-1.35658	2.71951	46.0924	9.59851e-08	1.86613e-06	166.464	-1.32525	0.199451	3.82747e-12	7.40908e-11
Leryth_010062	*	PQP93845.1 uncharacterized protein Pyn_37197 [Prunus yedoensis var. nudiflora]			-1.78576	-1.98411	10.5423	0.00267723	0.00904096	4.7119	-1.53932	0.594104	0.000626262	0.00215139
Leryth_010065	*	CAB4283749.1 unnamed protein product [Prunus armeniaca]			2.64209	-2.90413	12.63	0.0011687	0.00448243	1.48967	2.11191	1.18764	0.003959	0.0109925
Leryth_010076	sp|O23144|PPI1_ARATH Proton pump-interactor 1 OS=Arabidopsis thaliana OX=3702 GN=PPI1 PE=1 SV=2	XP_022877477.1 proton pump-interactor 1-like [Olea europaea var. sylvestris]			-1.10447	2.52588	20.9834	6.29756e-05	0.000385825	145.464	-1.0398	0.240564	2.55496e-06	1.54091e-05
Leryth_010077	sp|Q86A88|DYL_DICDI Dynein light chain, cytoplasmic OS=Dictyostelium discoideum OX=44689 GN=dlcB PE=3 SV=1	PSS05601.1 Dynein light chain like [Actinidia chinensis var. chinensis]	DYNLL; dynein light chain LC8-type	K10418	2.01032	2.28409	43.7755	1.60855e-07	2.80865e-06	122.277	1.92122	0.303975	1.33213e-11	2.32774e-10
Leryth_010078	*				-1.17164	0.136863	13.4913	0.000841356	0.00339149	26.1582	-1.05577	0.327155	0.000149658	0.000599183
Leryth_010134	sp|Q9SFC6|GDIR_ARATH Rho GDP-dissociation inhibitor 1 OS=Arabidopsis thaliana OX=3702 GN=GDI1 PE=1 SV=1	PIN07158.1 Rho GDP-dissociation inhibitor [Handroanthus impetiginosus]	ARHGDI, RHOGDI; Rho GDP-dissociation inhibitor	K12462	-1.10854	-0.756811	12.6558	0.00115712	0.00444234	13.4016	-1.025	0.310322	0.000152955	0.00061135
Leryth_010135	sp|Q08747|UAF30_YEAST Upstream activation factor subunit UAF30 OS=Saccharomyces cerevisiae (strain ATCC 204508 / S288c) OX=559292 GN=UAF30 PE=1 SV=1	GFQ00790.1 upstream activation factor subunit uaf30 [Phtheirospermum japonicum]	UAF30, SPP27; upstream activation factor subunit UAF30	K15223	-1.1378	7.34736	23.1565	3.26528e-05	0.000224365	4157.26	-1.07808	0.234919	7.46815e-07	5.1209e-06
Leryth_010136	sp|Q9SZ11|GPDL3_ARATH Glycerophosphodiester phosphodiesterase GDPDL3 OS=Arabidopsis thaliana OX=3702 GN=GDPDL3 PE=2 SV=3	XP_022886579.1 glycerophosphodiester phosphodiesterase GDPDL3-like [Olea europaea var. sylvestris]			-1.20135	7.30864	62.5106	4.04281e-09	1.47684e-07	4047.96	-1.1822	0.152388	9.30978e-16	3.16849e-14
Leryth_010139	sp|Q9LIK7|ACA13_ARATH Putative calcium-transporting ATPase 13, plasma membrane-type OS=Arabidopsis thaliana OX=3702 GN=ACA13 PE=3 SV=1	XP_027061037.1 putative calcium-transporting ATPase 13, plasma membrane-type [Coffea arabica]	ATP2C; P-type Ca2+ transporter type 2C [EC:7.2.2.10]	K01537	-2.32923	0.0143884	12.6917	0.00114617	0.00441073	25.1854	-1.86313	0.674631	0.000254769	0.000965386
Leryth_010141	sp|Q42588|SAT1_ARATH Serine acetyltransferase 1, chloroplastic OS=Arabidopsis thaliana OX=3702 GN=SAT1 PE=1 SV=2	KZV33783.1 serine acetyltransferase 3, mitochondrial-like [Dorcoceras hygrometricum]	cysE; serine O-acetyltransferase [EC:2.3.1.30]	K00640	-1.23321	4.91445	32.345	2.49501e-06	2.6607e-05	768.374	-1.18736	0.217451	4.78455e-09	5.097e-08
Leryth_010161	sp|Q501H5|SFH13_ARATH Phosphatidylinositol/phosphatidylcholine transfer protein SFH13 OS=Arabidopsis thaliana OX=3702 GN=SFH13 PE=2 SV=1	XP_022855186.1 phosphatidylinositol/phosphatidylcholine transfer protein SFH13-like [Olea europaea var. sylvestris]			2.10332	3.32741	77.0733	3.94665e-10	2.3265e-08	253.558	2.0452	0.237996	4.53083e-19	2.49397e-17
Leryth_010164	sp|Q6NLF4|LLG2_ARATH GPI-anchored protein LLG2 OS=Arabidopsis thaliana OX=3702 GN=LLG2 PE=1 SV=1	XP_021754243.1 GPI-anchored protein LLG1-like isoform X1 [Chenopodium quinoa]			-1.4384	-0.142066	22.9356	3.42208e-05	0.000232877	21.2668	-1.34695	0.309081	1.80047e-06	1.1255e-05
Leryth_010166	sp|Q9S7N7|PSAG_ARATH Photosystem I reaction center subunit V, chloroplastic OS=Arabidopsis thaliana OX=3702 GN=PSAG PE=1 SV=1	PIN21345.1 hypothetical protein CDL12_05957 [Handroanthus impetiginosus]	psaG; photosystem I subunit V	K08905	-1.15409	3.48235	16.0369	0.000335774	0.00156926	283.88	-1.06892	0.2883	3.27119e-05	0.000153706
Leryth_010170	*				-2.23632	3.62346	18.6609	0.000136454	0.000737993	315.171	-2.05748	0.493229	1.74038e-06	1.09193e-05
Leryth_010175	sp|Q9SRN4|GIR2_ARATH Protein GL2-INTERACTING REPRESSOR 2 OS=Arabidopsis thaliana OX=3702 GN=GIR2 PE=1 SV=1	XP_011086360.1 uncharacterized protein LOC105168112 [Sesamum indicum]			-1.2398	0.922731	17.6292	0.000190482	0.000973514	46.6429	-1.1463	0.302641	1.71761e-05	8.62817e-05
Leryth_010191	*	XP_021847424.1 uncharacterized protein LOC110787160 [Spinacia oleracea]			1.79918	0.90096	32.6891	2.21075e-06	2.3993e-05	45.5831	1.69896	0.316854	6.13266e-09	6.39447e-08
Leryth_010203	sp|Q9S7M2|TI10B_ARATH Protein TIFY 10B OS=Arabidopsis thaliana OX=3702 GN=TIFY10B PE=1 SV=1	KAA8541612.1 hypothetical protein F0562_022764 [Nyssa sinensis]	JAZ; jasmonate ZIM domain-containing protein	K13464	2.31867	4.74862	67.1128	1.97581e-09	8.5571e-08	682.607	2.24157	0.279335	4.94227e-17	2.05883e-15
Leryth_010205	sp|Q9LVJ1|SBT14_ARATH Subtilisin-like protease SBT1.4 OS=Arabidopsis thaliana OX=3702 GN=SBT1.4 PE=2 SV=1	XP_031105216.1 subtilisin-like protease SBT1.4 [Ipomoea triloba]			2.06739	0.231903	13.57	0.000822687	0.00332888	27.8455	1.76772	0.58146	0.000164197	0.000652875
Leryth_010206	sp|Q4VYC8|NSP1_MEDTR Protein NODULATION SIGNALING PATHWAY 1 OS=Medicago truncatula OX=3880 GN=NSP1 PE=1 SV=1	XP_028086747.1 nodulation-signaling pathway 1 protein [Camellia sinensis]			-3.71716	1.69341	55.7422	1.47162e-08	4.17258e-07	81.2103	-3.66265	0.454961	2.32637e-17	1.00613e-15
Leryth_010216	sp|Q9SCW1|BGAL1_ARATH Beta-galactosidase 1 OS=Arabidopsis thaliana OX=3702 GN=BGAL1 PE=2 SV=1	XP_022889588.1 beta-galactosidase-like [Olea europaea var. sylvestris]			-1.19561	6.3173	41.0044	3.07132e-07	4.76042e-06	2035.41	-1.17252	0.186651	6.65448e-11	1.00906e-09
Leryth_010217	sp|Q9FZ62|PPSP2_ARATH Inorganic pyrophosphatase 2 OS=Arabidopsis thaliana OX=3702 GN=At1g17710 PE=2 SV=1	RDX98764.1 Inorganic pyrophosphatase 2 [Mucuna pruriens]	PHOSPHO2; pyridoxal phosphate phosphatase PHOSPHO2 [EC:3.1.3.74]	K13248	-1.49176	6.3777	17.8128	0.000181498	0.000935921	2125.98	-1.37459	0.347384	8.07406e-06	4.35591e-05
Leryth_010219	*	XP_031131444.1 putative disease resistance protein RGA3 [Ipomoea triloba]			-1.70283	1.14759	64.7992	2.71919e-09	1.08563e-07	54.9225	-1.68561	0.223389	3.93072e-15	1.22417e-13
Leryth_010220	sp|Q7XA42|RGA1_SOLBU Putative disease resistance protein RGA1 OS=Solanum bulbocastanum OX=147425 GN=RGA1 PE=2 SV=2	XP_027101685.1 putative disease resistance protein RGA4 [Coffea arabica]			-1.69705	1.2076	48.1469	6.23425e-08	1.3312e-06	57.3083	-1.65482	0.254431	7.13966e-12	1.32117e-10
Leryth_010222	sp|Q9M7N0|PROF3_HEVBR Profilin-3 OS=Hevea brasiliensis OX=3981 PE=1 SV=1	XP_027068789.1 profilin-2 [Coffea arabica]	PFN; profilin	K05759	-3.0802	-0.601742	13.0809	0.000992161	0.00390802	15.3902	-2.68383	0.955705	0.000101443	0.000422859
Leryth_010226	*				-3.60467	-2.18805	26.6592	1.13691e-05	9.43029e-05	3.76101	-3.65091	0.869257	1.52586e-06	9.69903e-06
Leryth_010229	*	XP_022843038.1 uncharacterized protein LOC111366530 [Olea europaea var. sylvestris]			1.80432	1.55621	15.8432	0.000359629	0.00165744	72.7009	1.59453	0.459005	2.73931e-05	0.000131491
Leryth_010244	sp|B2X050|MNR1_CAPAN (+)-neomenthol dehydrogenase OS=Capsicum annuum OX=4072 GN=MNR1 PE=1 SV=1	XP_002267348.2 PREDICTED: (+)-neomenthol dehydrogenase isoform X1 [Vitis vinifera]	E1.1.1.208; (+)-neomenthol dehydrogenase [EC:1.1.1.208]	K15095	2.78507	4.53619	103.962	1.09353e-11	1.47884e-09	588.345	2.73486	0.265383	8.27531e-27	1.29793e-24
Leryth_010256	sp|P32295|ARG7_VIGRR Indole-3-acetic acid-induced protein ARG7 OS=Vigna radiata var. radiata OX=3916 GN=ARG7 PE=2 SV=1	XP_019227998.1 PREDICTED: uncharacterized protein LOC109209225 [Nicotiana attenuata]	SAUR; SAUR family protein	K14488	1.3656	3.71913	54.7601	1.68538e-08	4.63572e-07	333.464	1.31624	0.1871	1.92945e-13	4.58803e-12
Leryth_010260	*	CAA2965611.1 Hypothetical predicted protein [Olea europaea subsp. europaea]			2.72214	-2.15171	25.3959	1.63834e-05	0.000127248	3.78647	2.59904	0.573776	2.50341e-07	1.89709e-06
Leryth_010264	sp|Q9LMA8|TI10A_ARATH Protein TIFY 10A OS=Arabidopsis thaliana OX=3702 GN=TIFY10A PE=1 SV=1	XP_019194561.1 PREDICTED: protein TIFY 10A-like isoform X1 [Ipomoea nil]	JAZ; jasmonate ZIM domain-containing protein	K13464	1.7024	7.73681	200.993	1.3366e-15	1.94074e-12	5434.86	1.67772	0.12198	2.98582e-44	2.42934e-41
Leryth_010265	sp|Q9LMA8|TI10A_ARATH Protein TIFY 10A OS=Arabidopsis thaliana OX=3702 GN=TIFY10A PE=1 SV=1	XP_022888891.1 protein TIFY 10A-like [Olea europaea var. sylvestris]	JAZ; jasmonate ZIM domain-containing protein	K13464	2.07601	7.88338	44.8668	1.30868e-07	2.41335e-06	6019.04	2.00239	0.302453	3.58789e-12	6.98163e-11
Leryth_010266	sp|Q9M1L7|PRK3_ARATH Pollen receptor-like kinase 3 OS=Arabidopsis thaliana OX=3702 GN=PRK3 PE=1 SV=1	XP_006355772.1 PREDICTED: pollen receptor-like kinase 3 [Solanum tuberosum]			3.96281	1.08539	49.1103	5.38451e-08	1.18743e-06	51.6921	3.85106	0.57658	2.58948e-13	6.04661e-12
Leryth_010267	sp|A0A072TLV8|NGR_MEDTR Protein NEGATIVE GRAVITROPIC RESPONSE OF ROOTS OS=Medicago truncatula OX=3880 GN=NGR PE=2 SV=1	XP_009597245.1 uncharacterized protein LOC104093219 [Nicotiana tomentosiformis]			4.5365	0.589085	86.5783	9.43937e-11	8.01301e-09	36.2024	4.51964	0.483866	8.52973e-25	1.04755e-22
Leryth_010268	sp|Q6AWT8|GG3_ARATH Guanine nucleotide-binding protein subunit gamma 3 OS=Arabidopsis thaliana OX=3702 GN=GG3 PE=2 SV=1	GAY37657.1 hypothetical protein CUMW_030720, partial [Citrus unshiu]	GG3; guanine nucleotide-binding protein subunit gamma 3, plant	K24773	2.39443	0.749889	55.4673	1.46059e-08	4.14982e-07	40.8872	2.31661	0.317536	1.96315e-14	5.57998e-13
Leryth_010272	sp|Q6AWY4|GRF5_ORYSJ Growth-regulating factor 5 OS=Oryza sativa subsp. japonica OX=39947 GN=GRF5 PE=2 SV=1	PHT62641.1 hypothetical protein T459_33536, partial [Capsicum annuum]			1.50904	2.13105	27.5731	8.78781e-06	7.59994e-05	109.521	1.4129	0.288979	8.89177e-08	7.38221e-07
Leryth_010280	*	XP_031095249.1 proline-rich protein LAS17-like [Ipomoea triloba]			-1.70192	4.96422	58.9595	8.12683e-09	2.59494e-07	796.961	-1.66675	0.219456	2.7083e-15	8.6202e-14
Leryth_010284	sp|Q38932|LCYE_ARATH Lycopene epsilon cyclase, chloroplastic OS=Arabidopsis thaliana OX=3702 GN=LUT2 PE=1 SV=2	CAA2997977.1 lycopene epsilon cyclase, chloroplastic [Olea europaea subsp. europaea]	lcyE, crtL2; lycopene epsilon-cyclase [EC:5.5.1.18]	K06444	-1.20126	0.20096	13.3575	0.00088502	0.00353598	27.5391	-1.08187	0.331054	0.000164062	0.000652437
Leryth_010303	*				-1.09524	6.39617	32.3796	2.47276e-06	2.6431e-05	2151.04	-1.06028	0.19444	5.99266e-09	6.26103e-08
Leryth_010322	sp|Q9FL41|WTR38_ARATH WAT1-related protein At5g07050 OS=Arabidopsis thaliana OX=3702 GN=At5g07050 PE=2 SV=1	XP_024974383.1 WAT1-related protein At5g07050-like [Cynara cardunculus var. scolymus]			3.52929	5.68696	22.2997	4.24592e-05	0.000279295	1307.95	3.23765	0.762833	2.21943e-07	1.69458e-06
Leryth_010334	sp|Q5ZJ01|AB17B_CHICK Alpha/beta hydrolase domain-containing protein 17B OS=Gallus gallus OX=9031 GN=ABHD17B PE=2 SV=1	XP_031106931.1 alpha/beta hydrolase domain-containing protein 17B-like isoform X1 [Ipomoea triloba]	ABHD17; abhydrolase domain-containing protein 17 [EC:3.1.2.22]	K01076	1.40475	2.58202	111.254	4.13862e-12	7.46251e-10	150.672	1.37849	0.128257	7.85621e-28	1.39146e-25
Leryth_010345	sp|Q9FJH0|RAA1F_ARATH Ras-related protein RABA1f OS=Arabidopsis thaliana OX=3702 GN=RABA1F PE=2 SV=1	CAB4277413.1 unnamed protein product [Prunus armeniaca]	RAB11A; Ras-related protein Rab-11A	K07904	-2.87726	-2.12243	23.3905	2.97863e-05	0.000208949	3.93089	-2.72413	0.674262	2.56508e-06	1.54629e-05
Leryth_010346	sp|Q9FJ40|GDL86_ARATH GDSL esterase/lipase At5g45960 OS=Arabidopsis thaliana OX=3702 GN=At5g45960 PE=2 SV=1	KAF5206147.1 GDSL esterase/lipase [Thalictrum thalictroides]			-1.73825	0.181627	7.37164	0.0104935	0.0285049	27.9102	-1.32461	0.692039	0.00396096	0.0109967
Leryth_010380	*	XP_022883011.1 uncharacterized protein LOC111399770 [Olea europaea var. sylvestris]			-1.71274	3.35013	26.6888	1.15579e-05	9.5581e-05	259.139	-1.62173	0.327111	5.05191e-08	4.41942e-07
Leryth_010414	sp|A2XBN5|NLTPX_ORYSI Non-specific lipid-transfer protein 2 OS=Oryza sativa subsp. indica OX=39946 GN=LTP-2 PE=3 SV=2	KAB1997982.1 hypothetical protein ES319_D12G058800v1 [Gossypium barbadense]			-1.9942	-0.831635	10.9339	0.00228423	0.00790184	12.2311	-1.69023	0.689331	0.000496304	0.00175092
Leryth_010416	*	XP_027075621.1 uncharacterized protein LOC113699446 [Coffea arabica]			1.71587	1.79092	19.7355	9.5236e-05	0.000545825	86.2114	1.55327	0.393094	4.10682e-06	2.3624e-05
Leryth_010417	*	XP_011099510.1 uncharacterized protein LOC105177912 [Sesamum indicum]			1.35873	4.59878	106.976	6.83258e-12	1.06496e-09	615.884	1.32586	0.135865	2.21163e-23	2.22324e-21
Leryth_010418	sp|P19023|ATPBM_MAIZE ATP synthase subunit beta, mitochondrial OS=Zea mays OX=4577 GN=ATPB PE=2 SV=1	PHU27161.1 ATP synthase subunit beta, mitochondrial [Capsicum chinense]	ATPeF1B, ATP5B, ATP2; F-type H+-transporting ATPase subunit beta [EC:7.1.2.2]	K02133	4.01205	-0.59338	41.2368	2.79216e-07	4.38669e-06	14.6072	3.85205	0.666186	1.48194e-10	2.10037e-09
Leryth_010422	sp|P49173|NIP1_NICAL Probable aquaporin NIP-type OS=Nicotiana alata OX=4087 PE=2 SV=1	KAA8530644.1 hypothetical protein F0562_005422 [Nyssa sinensis]	NIP; aquaporin NIP	K09874	-1.80691	-1.52871	11.8037	0.00161326	0.00588946	7.05475	-1.56565	0.563946	0.0004049	0.00146369
Leryth_010427	*				2.2613	-3.05623	14.7426	0.000528589	0.00230156	1.17327	1.93095	0.926261	0.00300624	0.0086239
Leryth_010438	sp|Q9LMA1|FMO1_ARATH Probable flavin-containing monooxygenase 1 OS=Arabidopsis thaliana OX=3702 GN=FMO1 PE=2 SV=1	XP_031269479.1 probable flavin-containing monooxygenase 1 [Pistacia vera]	FMO; dimethylaniline monooxygenase (N-oxide forming) [EC:1.14.13.8]	K00485	1.67483	7.34151	49.0768	5.42144e-08	1.19462e-06	4129.79	1.62379	0.237971	1.15257e-12	2.45567e-11
Leryth_010440	sp|Q9SZG0|HHP4_ARATH Heptahelical transmembrane protein 4 OS=Arabidopsis thaliana OX=3702 GN=HHP4 PE=2 SV=1	XP_006363814.1 PREDICTED: heptahelical transmembrane protein 4-like [Solanum tuberosum]	ADIPOR; adiponectin receptor	K07297	-1.31195	6.57151	21.8645	4.86004e-05	0.00031232	2432.59	-1.23202	0.279051	1.26415e-06	8.19353e-06
Leryth_010463	sp|Q9LMA8|TI10A_ARATH Protein TIFY 10A OS=Arabidopsis thaliana OX=3702 GN=TIFY10A PE=1 SV=1	XP_009793297.1 PREDICTED: protein TIFY 10A-like [Nicotiana sylvestris]	JAZ; jasmonate ZIM domain-containing protein	K13464	2.28083	1.10094	11.2395	0.00203384	0.00715683	53.5457	1.8162	0.736138	0.000567952	0.00197163
Leryth_010464	sp|Q84R94|TI10A_ORYSJ Protein TIFY 10a OS=Oryza sativa subsp. japonica OX=39947 GN=TIFY10A PE=1 SV=1	XP_009793297.1 PREDICTED: protein TIFY 10A-like [Nicotiana sylvestris]	JAZ; jasmonate ZIM domain-containing protein	K13464	1.78288	2.23379	8.47792	0.00642652	0.0188893	119.072	1.36559	0.639087	0.0018875	0.00572562
Leryth_010471	sp|Q8LBI9|EDL16_ARATH Sugar transporter ERD6-like 16 OS=Arabidopsis thaliana OX=3702 GN=At5g18840 PE=2 SV=2	XP_009603615.1 sugar transporter ERD6-like 16 isoform X2 [Nicotiana tomentosiformis]	ERD6, ESL1; MFS transporter, SP family, ERD6-like sugar transporter	K03444	1.93905	5.78538	12.5739	0.0012047	0.00459493	1410.12	1.6773	0.544161	4.97065e-05	0.000224291
Leryth_010480	sp|Q9SJA4|CNG14_ARATH Probable cyclic nucleotide-gated ion channel 14 OS=Arabidopsis thaliana OX=3702 GN=CNGC14 PE=2 SV=2	KAA8525758.1 hypothetical protein F0562_007612 [Nyssa sinensis]	CNGC; cyclic nucleotide gated channel, plant	K05391	-1.7474	3.33168	109.278	5.20727e-12	8.60228e-10	255.693	-1.73213	0.167122	2.03592e-26	3.04639e-24
Leryth_010485	*	XP_016485586.1 PREDICTED: uncharacterized protein LOC107805982 [Nicotiana tabacum]			-2.98316	-1.94049	28.8685	6.11871e-06	5.58765e-05	4.66583	-2.9179	0.614976	2.65911e-07	2.00152e-06
Leryth_010498	sp|Q6DBP4|PAE8_ARATH Pectin acetylesterase 8 OS=Arabidopsis thaliana OX=3702 GN=PAE8 PE=2 SV=1	XP_027183351.1 pectin acetylesterase 8-like [Coffea eugenioides]	NOTUM; O-palmitoleoyl-L-serine hydrolase [EC:3.1.1.98]	K19882	-1.26283	7.46401	65.9861	2.22191e-09	9.28662e-08	4509.91	-1.24425	0.155289	1.66212e-16	6.32674e-15
Leryth_010504	sp|K4CI52|ABAH2_SOLLC Abscisic acid 8'-hydroxylase CYP707A2 OS=Solanum lycopersicum OX=4081 GN=CYP707A2 PE=2 SV=1	AZU97078.1 cytochrome P450 [Arnebia euchroma]	CYP707A; (+)-abscisic acid 8'-hydroxylase [EC:1.14.14.137]	K09843	-1.11051	5.68345	28.8195	6.37493e-06	5.78906e-05	1312.49	-1.06486	0.208573	4.65529e-08	4.10448e-07
Leryth_010528	sp|Q9LFL0|CSLD2_ARATH Cellulose synthase-like protein D2 OS=Arabidopsis thaliana OX=3702 GN=CSLD2 PE=3 SV=1	XP_016557758.1 PREDICTED: cellulose synthase-like protein D2 [Capsicum annuum]	CSLD; cellulose synthase-like protein [EC:2.4.1.-]	K20924	-1.40955	2.0172	7.31865	0.0107489	0.0290925	101.866	-1.0925	0.535995	0.00261112	0.0076197
Leryth_010539	sp|Q56XR0|BH071_ARATH Transcription factor bHLH71 OS=Arabidopsis thaliana OX=3702 GN=BHLH71 PE=1 SV=1	XP_016456410.1 PREDICTED: transcription factor bHLH71-like [Nicotiana tabacum]			1.91678	1.15259	77.3216	3.62443e-10	2.19381e-08	54.6232	1.86886	0.21312	1.32626e-19	7.77715e-18
Leryth_010549	sp|Q9LS24|NAC96_ARATH NAC domain-containing protein 96 OS=Arabidopsis thaliana OX=3702 GN=NAC096 PE=1 SV=1	KAA8522071.1 hypothetical protein F0562_012615 [Nyssa sinensis]			-1.24698	3.67874	17.2407	0.000220682	0.00110465	325.054	-1.15487	0.302032	1.28169e-05	6.6263e-05
Leryth_010564	sp|F4INW9|MYOB4_ARATH Probable myosin-binding protein 4 OS=Arabidopsis thaliana OX=3702 GN=MYOB4 PE=3 SV=1	XP_027095402.1 uncharacterized protein LOC113715412 [Coffea arabica]			-2.3655	0.319261	18.1582	0.000160227	0.000842774	30.3796	-2.14295	0.567904	1.43008e-06	9.16405e-06
Leryth_010573	sp|P05933|CALM_SCHPO Calmodulin OS=Schizosaccharomyces pombe (strain 972 / ATCC 24843) OX=284812 GN=cam1 PE=1 SV=1	ACN35817.1 unknown [Zea mays]	CALM; calmodulin	K02183	-1.43489	-1.39374	15.2928	0.000432809	0.00194468	7.83489	-1.3248	0.335675	9.1967e-06	4.9117e-05
Leryth_010582	*				-1.196	1.37498	38.8217	4.88017e-07	6.90786e-06	64.5503	-1.1616	0.195272	3.48666e-10	4.57094e-09
Leryth_010586	*				-2.58306	-1.43243	18.4308	0.000145152	0.000776962	7.19244	-2.39073	0.637678	1.03534e-05	5.46555e-05
Leryth_010591	sp|Q9MAJ7|BGAL5_ARATH Beta-galactosidase 5 OS=Arabidopsis thaliana OX=3702 GN=BGAL5 PE=2 SV=1	RRT76264.1 hypothetical protein B296_00019101 [Ensete ventricosum]			1.26042	3.25605	19.2483	0.000112332	0.000624298	241.593	1.15854	0.290124	9.15442e-06	4.89112e-05
Leryth_010595	sp|Q949Z1|PGLR4_ARATH Polygalacturonase At1g48100 OS=Arabidopsis thaliana OX=3702 GN=At1g48100 PE=2 SV=1	XP_022886126.1 polygalacturonase At1g48100-like isoform X1 [Olea europaea var. sylvestris]			-1.40661	6.8997	9.76888	0.00370804	0.0118688	3050.29	-1.21943	0.443507	0.000717238	0.00242583
Leryth_010605	sp|Q7X7H4|KN7F_ORYSJ Kinesin-like protein KIN-7F OS=Oryza sativa subsp. japonica OX=39947 GN=KIN7F PE=1 SV=2	CDP07439.1 unnamed protein product [Coffea canephora]	CENPE; centromeric protein E	K11498	-1.14153	1.90812	39.541	4.12418e-07	6.01681e-06	94.0358	-1.11408	0.18216	1.19355e-10	1.73122e-09
Leryth_010607	sp|Q9FYG4|GLOX1_ARATH Aldehyde oxidase GLOX1 OS=Arabidopsis thaliana OX=3702 GN=GLOX1 PE=2 SV=1	XP_031377254.1 aldehyde oxidase GLOX-like [Punica granatum]			-2.84578	-1.07519	17.4171	0.000204853	0.00103564	10.7186	-2.55553	0.73398	8.61812e-06	4.62547e-05
Leryth_010608	sp|Q9FYG4|GLOX1_ARATH Aldehyde oxidase GLOX1 OS=Arabidopsis thaliana OX=3702 GN=GLOX1 PE=2 SV=1	XP_009614398.1 aldehyde oxidase GLOX-like [Nicotiana tomentosiformis]			-3.2046	8.65996	23.6354	2.82485e-05	0.000199723	10336.6	-2.98433	0.614909	1.19177e-08	1.17891e-07
Leryth_010620	sp|Q9SW48|INVB_ARATH Probable alkaline/neutral invertase B OS=Arabidopsis thaliana OX=3702 GN=INVB PE=1 SV=1	XP_031126978.1 probable alkaline/neutral invertase D [Ipomoea triloba]			-1.14985	2.04682	24.817	1.94242e-05	0.000146174	103.646	-1.09497	0.230961	3.56724e-07	2.61993e-06
Leryth_010625	sp|A0A1P8B554|THLP1_ARATH Thaumatin-like protein 1 OS=Arabidopsis thaliana OX=3702 GN=TLP1 PE=2 SV=1	XP_019155871.1 PREDICTED: thaumatin-like protein 1 [Ipomoea nil]			1.59666	1.67491	11.7515	0.00165979	0.00603536	79.5974	1.36274	0.479426	0.000379521	0.0013789
Leryth_010632	sp|O22927|GDL42_ARATH GDSL esterase/lipase At2g30310 OS=Arabidopsis thaliana OX=3702 GN=At2g30310 PE=2 SV=1	XP_019156759.1 PREDICTED: GDSL esterase/lipase EXL3-like [Ipomoea nil]			2.83969	0.250559	23.0419	3.36368e-05	0.000229639	28.2202	2.57371	0.606175	8.28357e-07	5.61936e-06
Leryth_010637	sp|Q7XWU3|CADH6_ORYSJ Probable cinnamyl alcohol dehydrogenase 6 OS=Oryza sativa subsp. japonica OX=39947 GN=CAD6 PE=2 SV=2	AYE56099.1 CAD4 protein [Catharanthus roseus]	CAD; cinnamyl-alcohol dehydrogenase [EC:1.1.1.195]	K00083	-1.38817	2.63235	6.16191	0.0183625	0.0453278	157.84	-1.04111	0.564327	0.0069957	0.0180105
Leryth_010639	sp|Q8L9W3|ATL23_ARATH E3 ubiquitin-protein ligase ATL23 OS=Arabidopsis thaliana OX=3702 GN=ATL23 PE=1 SV=2	XP_022860240.1 E3 ubiquitin-protein ligase ATL23-like [Olea europaea var. sylvestris]	ATL23; E3 ubiquitin-protein ligase ATL23 [EC:2.3.2.27]	K19037	-1.1463	1.9697	35.2323	1.1614e-06	1.40592e-05	98.2304	-1.10659	0.194267	1.68922e-09	1.97222e-08
Leryth_010642	sp|Q9SGS5|Y1607_ARATH Uncharacterized protein At1g76070 OS=Arabidopsis thaliana OX=3702 GN=At1g76070 PE=1 SV=1	XP_022860251.1 uncharacterized protein At1g76070-like [Olea europaea var. sylvestris]			1.54529	2.06164	22.2005	4.33027e-05	0.000283896	104.798	1.42065	0.332045	1.48906e-06	9.48133e-06
Leryth_010643	sp|Q9SGS5|Y1607_ARATH Uncharacterized protein At1g76070 OS=Arabidopsis thaliana OX=3702 GN=At1g76070 PE=1 SV=1	XP_011083422.1 uncharacterized protein At1g76070 [Sesamum indicum]			-1.38877	4.15191	29.8906	4.76585e-06	4.54962e-05	453.366	-1.33622	0.252817	1.58142e-08	1.52665e-07
Leryth_010647	sp|F4IME2|MSL8_ARATH Mechanosensitive ion channel protein 8 OS=Arabidopsis thaliana OX=3702 GN=MSL8 PE=2 SV=2	XP_027090656.1 LOW QUALITY PROTEIN: mechanosensitive ion channel protein 8-like [Coffea arabica]	MSL4S; mechanosensitive ion channel protein 4/5/6/7/8/9/10	K22048	-2.9231	1.68024	23.4497	2.98769e-05	0.000209265	80.5079	-2.74813	0.583136	1.4519e-08	1.40946e-07
Leryth_010650	*				1.27481	0.371122	9.654	0.003868	0.0122959	30.7894	1.05778	0.425904	0.00153131	0.00475711
Leryth_010667	*				-2.17068	1.08011	32.1345	2.55273e-06	2.70864e-05	52.1651	-2.06486	0.37777	2.22336e-09	2.53558e-08
Leryth_010694	sp|Q3EAL1|OFP6_ARATH Transcription repressor OFP6 OS=Arabidopsis thaliana OX=3702 GN=OFP6 PE=1 SV=1	EOY33339.1 Ovate family protein 6, putative [Theobroma cacao]			-2.05254	-1.57152	19.6552	9.6705e-05	0.000552703	6.56714	-1.89297	0.469484	6.88609e-06	3.77286e-05
Leryth_010699	sp|B4F6I3|FSP1_XENTR Ferroptosis suppressor protein 1 OS=Xenopus tropicalis OX=8364 GN=aifm2 PE=2 SV=1	GFP90573.1 apoptosis-inducing factor homolog a [Phtheirospermum japonicum]	AIFM2; apoptosis-inducing factor 2	K22745	-1.51262	3.48122	104.088	9.67011e-12	1.33907e-09	283.739	-1.50145	0.149375	1.30287e-24	1.54892e-22
Leryth_010703	sp|Q84TG3|PUB23_ARATH E3 ubiquitin-protein ligase PUB23 OS=Arabidopsis thaliana OX=3702 GN=PUB23 PE=1 SV=1	XP_023897427.1 E3 ubiquitin-protein ligase PUB23-like isoform X1 [Quercus suber]			1.41971	2.87706	14.1072	0.000674975	0.00282311	185.81	1.2399	0.382108	0.000107253	0.000444372
Leryth_010715	*	PWA74756.1 KIP1-like protein [Artemisia annua]			-3.06118	-1.74105	15.9445	0.000342715	0.00159522	6.05936	-2.80108	0.927027	4.7684e-05	0.000216026
Leryth_010728	sp|F4I114|Y1960_ARATH Probable serine/threonine-protein kinase At1g09600 OS=Arabidopsis thaliana OX=3702 GN=At1g09600 PE=3 SV=1	XP_016477784.1 PREDICTED: probable serine/threonine-protein kinase At1g09600 [Nicotiana tabacum]	CDK12_13; cyclin-dependent kinase 12/13 [EC:2.7.11.22 2.7.11.23]	K08819	-1.85836	1.40292	9.02312	0.00508055	0.0154965	65.897	-1.45303	0.700254	0.00132859	0.00419034
Leryth_010731	*	XP_022867019.1 uncharacterized protein LOC111386776 [Olea europaea var. sylvestris]			1.73233	3.70591	52.2203	2.88667e-08	7.11685e-07	330.342	1.65966	0.241537	1.90009e-13	4.53029e-12
Leryth_010742	sp|Q9FIJ7|KAD2_ARATH Adenylate kinase 2, chloroplastic OS=Arabidopsis thaliana OX=3702 GN=At5g47840 PE=1 SV=1	KAA8538765.1 hypothetical protein F0562_028340 [Nyssa sinensis]	adk, AK; adenylate kinase [EC:2.7.4.3]	K00939	1.42882	0.106436	21.2306	5.82178e-05	0.00036239	25.4459	1.31531	0.309163	2.403e-06	1.4611e-05
Leryth_010795	sp|Q680A6|GDPD3_ARATH Glycerophosphodiester phosphodiesterase GDPD3 OS=Arabidopsis thaliana OX=3702 GN=GDPD3 PE=2 SV=1	XP_010907663.1 glycerophosphodiester phosphodiesterase GDPD1, chloroplastic [Elaeis guineensis]	GDE1; glycerophosphodiester phosphodiesterase [EC:3.1.4.46]	K18696	2.79998	-0.777163	50.0511	4.22068e-08	9.76582e-07	12.7838	2.7251	0.357809	3.30183e-15	1.0395e-13
Leryth_010799	*	XP_027151139.1 uncharacterized protein LOC113751357 isoform X2 [Coffea eugenioides]			1.47005	0.195407	29.797	4.74914e-06	4.53825e-05	26.9193	1.37741	0.245147	1.46186e-09	1.72456e-08
Leryth_010809	sp|Q10137|SEC14_SCHPO Sec14 cytosolic factor OS=Schizosaccharomyces pombe (strain 972 / ATCC 24843) OX=284812 GN=sec14 PE=4 SV=1	XP_028070338.1 SEC14 cytosolic factor [Camellia sinensis]			-1.29657	4.53193	35.0553	1.25708e-06	1.50196e-05	589.565	-1.25162	0.219288	1.27556e-09	1.51923e-08
Leryth_010822	sp|P42534|HYDL_STRCO Putative polyketide hydroxylase OS=Streptomyces coelicolor (strain ATCC BAA-471 / A3(2) / M145) OX=100226 GN=SCO5321 PE=3 SV=2	PIN26119.1 Monooxygenase involved in coenzyme Q (ubiquinone) biosynthesis [Handroanthus impetiginosus]			-1.78455	2.63306	9.84896	0.0035863	0.0115387	156.945	-1.48446	0.580435	0.000551401	0.00192134
Leryth_010826	sp|Q96303|PHT14_ARATH Inorganic phosphate transporter 1-4 OS=Arabidopsis thaliana OX=3702 GN=PHT1-4 PE=1 SV=1	GFY99571.1 phosphate transporter 1;4 [Actinidia rufa]	PHO84; MFS transporter, PHS family, inorganic phosphate transporter	K08176	-2.71323	1.51842	41.7171	2.51806e-07	4.04591e-06	72.0848	-2.62652	0.416314	1.6682e-11	2.86688e-10
Leryth_010828	sp|Q9LDD1|BRG3_ARATH Probable BOI-related E3 ubiquitin-protein ligase 3 OS=Arabidopsis thaliana OX=3702 GN=BRG3 PE=1 SV=1	XP_016443981.1 PREDICTED: BOI-related E3 ubiquitin-protein ligase 1-like [Nicotiana tabacum]	BOI; E3 ubiquitin-protein ligase BOI and related proteins [EC:2.3.2.27]	K19042	-1.38237	-0.316691	12.2653	0.00134619	0.00504946	18.8131	-1.21464	0.41079	0.000364972	0.00133162
Leryth_010829	sp|Q9LTC0|PBL19_ARATH Probable serine/threonine-protein kinase PBL19 OS=Arabidopsis thaliana OX=3702 GN=PBL19 PE=1 SV=1	CDP13432.1 unnamed protein product [Coffea canephora]			-1.76562	3.30361	130.456	5.17329e-13	1.48667e-10	250.608	-1.75714	0.154036	2.49171e-31	6.6198e-29
Leryth_010848	sp|Q8L586|Y4958_ARATH Uncharacterized membrane protein At4g09580 OS=Arabidopsis thaliana OX=3702 GN=At4g09580 PE=1 SV=1	PIN11225.1 putative membrane protein [Handroanthus impetiginosus]			3.41409	-2.08682	26.4898	1.19342e-05	9.81927e-05	3.92656	3.24341	0.776837	4.22539e-07	3.05505e-06
Leryth_010853	sp|Q9LFL0|CSLD2_ARATH Cellulose synthase-like protein D2 OS=Arabidopsis thaliana OX=3702 GN=CSLD2 PE=3 SV=1	XP_019156378.1 PREDICTED: cellulose synthase-like protein D3 [Ipomoea nil]	CSLD; cellulose synthase-like protein [EC:2.4.1.-]	K20924	-2.92123	2.04348	69.2985	1.31891e-09	6.24117e-08	103.752	-2.87307	0.334305	1.55638e-19	9.04509e-18
Leryth_010854	sp|Q38908|XTH30_ARATH Probable xyloglucan endotransglucosylase/hydrolase protein 30 OS=Arabidopsis thaliana OX=3702 GN=XTH30 PE=2 SV=2	XP_012829812.1 PREDICTED: probable xyloglucan endotransglucosylase/hydrolase protein 30 [Erythranthe guttata]	E2.4.1.207; xyloglucan:xyloglucosyl transferase [EC:2.4.1.207]	K08235	-1.1431	-1.25979	13.4432	0.000856775	0.00344157	8.85785	-1.03406	0.3078	0.000136932	0.000554199
Leryth_010872	sp|Q02200|PERX_NICSY Lignin-forming anionic peroxidase OS=Nicotiana sylvestris OX=4096 PE=2 SV=1	XP_027152089.1 lignin-forming anionic peroxidase-like [Coffea eugenioides]	E1.11.1.7; peroxidase [EC:1.11.1.7]	K00430	1.83637	6.91235	12.2924	0.00134329	0.0050413	3065.81	1.5659	0.519121	8.76427e-05	0.000371398
Leryth_010886	sp|P14009|14KD_DAUCA 14 kDa proline-rich protein DC2.15 OS=Daucus carota OX=4039 PE=2 SV=1	XP_023551363.1 14 kDa proline-rich protein DC2.15-like isoform X1 [Cucurbita pepo subsp. pepo]			-2.72833	-2.45905	13.9105	0.000718885	0.00298369	2.8417	-2.44825	0.964066	0.00040537	0.00146505
Leryth_010896	sp|Q9LJY0|PRK4_ARATH Pollen receptor-like kinase 4 OS=Arabidopsis thaliana OX=3702 GN=PRK4 PE=1 SV=1	XP_009762626.1 PREDICTED: probable LRR receptor-like serine/threonine-protein kinase At4g31250 [Nicotiana sylvestris]			-2.32003	2.63143	18.1491	0.000161986	0.000849917	156.879	-2.11184	0.538191	1.71736e-06	1.0795e-05
Leryth_010899	sp|P09042|PR1C_TOBAC Pathogenesis-related protein 1C OS=Nicotiana tabacum OX=4097 PE=2 SV=3	XP_011045001.1 PREDICTED: pathogenesis-related protein PRB1-2-like [Populus euphratica]			-1.46399	-0.412724	9.71835	0.00376501	0.0120149	17.4289	-1.21004	0.491712	0.00117295	0.00375632
Leryth_010904	sp|O48781|SPX2_ARATH SPX domain-containing protein 2 OS=Arabidopsis thaliana OX=3702 GN=SPX2 PE=2 SV=1	XP_016454129.1 PREDICTED: SPX domain-containing protein 1-like [Nicotiana tabacum]			-1.87851	6.35256	18.0714	0.000166288	0.000869513	2089.31	-1.73483	0.428274	4.00239e-06	2.30954e-05
Leryth_010906	sp|B9DFX7|HMA8_ARATH Copper-transporting ATPase PAA2, chloroplastic OS=Arabidopsis thaliana OX=3702 GN=PAA2 PE=1 SV=1	XP_011081596.1 copper-transporting ATPase PAA2, chloroplastic [Sesamum indicum]	copA, ctpA, ATP7; P-type Cu+ transporter [EC:7.2.2.8]	K17686	1.0595	7.38155	44.6074	1.32598e-07	2.43322e-06	4248.75	1.01535	0.160223	3.92426e-11	6.2338e-10
Leryth_010908	sp|Q9LY43|PP283_ARATH Pentatricopeptide repeat-containing protein At3g56030, mitochondrial OS=Arabidopsis thaliana OX=3702 GN=At3g56030 PE=1 SV=2	XP_008233785.1 PREDICTED: pentatricopeptide repeat-containing protein At3g56030 [Prunus mume]			1.45163	1.02739	31.6054	2.93181e-06	3.04643e-05	49.9096	1.36478	0.260297	1.47745e-08	1.43266e-07
Leryth_010926	*	CAA3002672.1 suppressor of disruption of TFIIS [Olea europaea subsp. europaea]	K07025; putative hydrolase of the HAD superfamily	K07025	-1.68647	3.41281	47.5133	7.34627e-08	1.51926e-06	271.113	-1.64249	0.24376	8.20684e-13	1.7821e-11
Leryth_010937	sp|Q9LDR8|MY102_ARATH Transcription factor MYB102 OS=Arabidopsis thaliana OX=3702 GN=MYB102 PE=2 SV=1	XP_019229348.1 PREDICTED: protein ODORANT1 [Nicotiana attenuata]	MYBP; transcription factor MYB, plant	K09422	-2.2444	-2.83733	7.44662	0.0101056	0.0276158	1.79604	-1.27506	1.55299	0.015389	0.035615
Leryth_010946	*	XP_022848133.1 uncharacterized protein LOC111370578 [Olea europaea var. sylvestris]			-1.74756	-0.958968	22.4008	4.03498e-05	0.00026746	11.1535	-1.6614	0.377761	6.98208e-07	4.82958e-06
Leryth_010948	sp|Q9S9U1|LRK71_ARATH L-type lectin-domain containing receptor kinase VII.1 OS=Arabidopsis thaliana OX=3702 GN=LECRK71 PE=2 SV=1	XP_011096309.1 L-type lectin-domain containing receptor kinase VII.1-like [Sesamum indicum]			-1.62696	5.43256	94.4533	3.50481e-11	3.7477e-09	1102.69	-1.60911	0.167035	5.91517e-23	5.64129e-21
Leryth_010949	*	XP_009801101.1 PREDICTED: uncharacterized protein LOC104246894 [Nicotiana sylvestris]			2.06865	-0.253936	19.5841	9.89836e-05	0.00056316	19.2867	1.89558	0.460189	2.53769e-06	1.53227e-05
Leryth_010951	*				-1.47744	5.00942	110.415	4.60514e-12	7.99034e-10	821.606	-1.47017	0.1411	2.91564e-26	4.28878e-24
Leryth_010955	sp|Q9SJH6|RLP29_ARATH Receptor like protein 29 OS=Arabidopsis thaliana OX=3702 GN=RLP29 PE=2 SV=1	TYJ13344.1 hypothetical protein E1A91_A10G045800v1 [Gossypium mustelinum]			2.65464	-2.63665	7.47366	0.00998302	0.0273443	2.28682	2.14812	2.1721	0.00331484	0.0093912
Leryth_010961	sp|Q8LBM2|TIF5A_ARATH Protein TIFY 5A OS=Arabidopsis thaliana OX=3702 GN=TIFY5A PE=1 SV=1	KAA8514910.1 hypothetical protein F0562_018089 [Nyssa sinensis]			5.66142	2.89687	146.053	1.30915e-13	5.5913e-11	186.67	5.6731	0.462011	6.49718e-38	3.52418e-35
Leryth_010963	sp|Q9XG83|G2OX_PHACN Gibberellin 2-beta-dioxygenase OS=Phaseolus coccineus OX=3886 GN=GA2OX1 PE=2 SV=1	AAT72916.1 gibberellin 2 oxidase [Nerium oleander]	GA2ox; gibberellin 2beta-dioxygenase [EC:1.14.11.13]	K04125	-1.41552	2.35021	13.0688	0.00099673	0.00392209	128.966	-1.25022	0.393168	0.00010251	0.000426761
Leryth_010976	sp|Q6QJ72|PDL2_ARATH Pterin-4-alpha-carbinolamine dehydratase 2, mitochondrial OS=Arabidopsis thaliana OX=3702 GN=PDL2 PE=1 SV=1	XP_028100465.1 pterin-4-alpha-carbinolamine dehydratase 2, mitochondrial-like isoform X1 [Camellia sinensis]	PCBD, phhB; 4a-hydroxytetrahydrobiopterin dehydratase [EC:4.2.1.96]	K01724	1.29742	7.65172	52.2254	2.78594e-08	6.93043e-07	5129.15	1.24522	0.183492	1.28626e-12	2.71346e-11
Leryth_010987	*	PIN21435.1 hypothetical protein CDL12_05859 [Handroanthus impetiginosus]			-1.87997	0.250736	11.2139	0.00204884	0.00719993	28.8443	-1.59337	0.598617	0.000254508	0.000964679
Leryth_011013	sp|Q9FJ40|GDL86_ARATH GDSL esterase/lipase At5g45960 OS=Arabidopsis thaliana OX=3702 GN=At5g45960 PE=2 SV=1	KAF7119689.1 hypothetical protein RHSIM_Rhsim13G0182400 [Rhododendron simsii]			-2.31004	2.06018	19.8289	9.29074e-05	0.000535883	105.886	-2.12827	0.50531	1.34566e-06	8.67645e-06
Leryth_011029	sp|Q5VST6|AB17B_HUMAN Alpha/beta hydrolase domain-containing protein 17B OS=Homo sapiens OX=9606 GN=ABHD17B PE=1 SV=1	XP_009795701.1 PREDICTED: alpha/beta hydrolase domain-containing protein 17B-like [Nicotiana sylvestris]	ABHD17; abhydrolase domain-containing protein 17 [EC:3.1.2.22]	K01076	-4.34497	-1.49973	34.057	1.5588e-06	1.79783e-05	7.25213	-4.3764	0.857847	8.27317e-09	8.42065e-08
Leryth_011052	sp|Q9C9G4|ENDO2_ARATH Endonuclease 2 OS=Arabidopsis thaliana OX=3702 GN=ENDO2 PE=1 SV=1	XP_017216256.1 PREDICTED: endonuclease 2 [Daucus carota subsp. sativus]			-1.56762	-0.425984	12.3862	0.00128435	0.00485247	16.9742	-1.37559	0.449986	0.000140048	0.000564967
Leryth_011058	sp|Q03878|GRP1_DAUCA Glycine-rich RNA-binding protein OS=Daucus carota OX=4039 PE=2 SV=1	EPS70351.1 hypothetical protein M569_04412, partial [Genlisea aurea]			-1.5918	3.53985	17.1059	0.000231174	0.00114939	296.18	-1.45554	0.384848	5.92607e-06	3.2926e-05
Leryth_011060	sp|Q9XF61|PDI_DATGL Protein disulfide-isomerase OS=Datisca glomerata OX=34297 GN=PDI PE=2 SV=1	XP_028108709.1 protein disulfide-isomerase-like [Camellia sinensis]	PDIA1, P4HB; protein disulfide-isomerase A1 [EC:5.3.4.1]	K09580	-1.47476	2.08737	18.3914	0.000148314	0.000790511	106.844	-1.35969	0.341585	6.63776e-06	3.6514e-05
Leryth_011061	sp|Q58FV0|DOGL3_ARATH Protein DOG1-like 3 OS=Arabidopsis thaliana OX=3702 GN=DOGL3 PE=2 SV=1	KAE9449730.1 hypothetical protein C3L33_18365, partial [Rhododendron williamsianum]			-1.46371	5.93284	21.6223	5.24231e-05	0.000332777	1560.24	-1.36602	0.311328	7.01721e-07	4.85005e-06
Leryth_011069	sp|Q6NQG7|ATL78_ARATH RING-H2 finger protein ATL78 OS=Arabidopsis thaliana OX=3702 GN=ATL78 PE=2 SV=1	KAF7129619.1 hypothetical protein RHSIM_Rhsim10G0141100 [Rhododendron simsii]	ATL76S; E3 ubiquitin-protein ligase ATL10/75/76/77/78 [EC:2.3.2.27]	K19040	-3.07149	2.62026	54.2486	1.9534e-08	5.26274e-07	156.071	-3.00445	0.390201	5.35407e-16	1.89143e-14
Leryth_011075	*	XP_012835969.1 PREDICTED: uncharacterized protein LOC105956647 [Erythranthe guttata]	K06940; uncharacterized protein	K06940	1.70384	-1.93488	16.4996	0.000281704	0.00135745	4.66554	1.55568	0.42045	2.33422e-05	0.000114129
Leryth_011086	sp|A0A078IS66|TC32A_BRANA Short-chain dehydrogenase TIC 32 A, chloroplastic OS=Brassica napus OX=3708 GN=TIC32A PE=2 SV=1	KDO44661.1 hypothetical protein CISIN_1g023054mg [Citrus sinensis]	RDH12; retinol dehydrogenase 12 [EC:1.1.1.300]	K11153	-1.64239	0.788423	21.44	5.44865e-05	0.000343587	42.5381	-1.52373	0.360658	1.6585e-06	1.04529e-05
Leryth_011100	sp|Q0WPK3|AT18D_ARATH Autophagy-related protein 18d OS=Arabidopsis thaliana OX=3702 GN=ATG18D PE=2 SV=1	TMW92774.1 hypothetical protein EJD97_012579 [Solanum chilense]	WDR45, WIPI4, WIPI3; WD repeat-containing protein 45	K22991	1.69787	1.50959	18.4099	0.000147449	0.000786923	70.3833	1.52953	0.400778	1.12217e-05	5.87156e-05
Leryth_011102	sp|Q9LU64|SODF2_ARATH Superoxide dismutase [Fe] 2, chloroplastic OS=Arabidopsis thaliana OX=3702 GN=FSD2 PE=1 SV=1	ADX36104.1 Fe-superoxide dismutase [Haberlea rhodopensis]	SOD2; superoxide dismutase, Fe-Mn family [EC:1.15.1.1]	K04564	1.12842	2.35411	25.0321	1.82298e-05	0.000138737	128.377	1.05376	0.227973	5.53628e-07	3.9063e-06
Leryth_011103	sp|Q38946|DHE2_ARATH Glutamate dehydrogenase 2 OS=Arabidopsis thaliana OX=3702 GN=GDH2 PE=1 SV=1	PIM99892.1 Glutamate/leucine/phenylalanine/valine dehydrogenase [Handroanthus impetiginosus]	GLUD1_2, gdhA; glutamate dehydrogenase (NAD(P)+) [EC:1.4.1.3]	K00261	1.21153	5.64532	23.0774	3.34483e-05	0.000228635	1276.53	1.12378	0.255567	1.52523e-06	9.69903e-06
Leryth_011104	sp|A2YQL4|SCRK2_ORYSI Fructokinase-2 OS=Oryza sativa subsp. indica OX=39946 GN=FRK2 PE=1 SV=2	XP_031123157.1 probable fructokinase-5 [Ipomoea triloba]	E2.7.1.4, scrK; fructokinase [EC:2.7.1.4]	K00847	-1.1906	0.621089	8.89631	0.00533661	0.0161468	37.2981	-1.00414	0.411422	0.00162363	0.00501516
Leryth_011118	sp|Q8S4F6|SQD2_ARATH Sulfoquinovosyl transferase SQD2 OS=Arabidopsis thaliana OX=3702 GN=SQD2 PE=1 SV=1	XP_022841962.1 sulfoquinovosyl transferase SQD2-like isoform X2 [Olea europaea var. sylvestris]	SQD2; sulfoquinovosyltransferase [EC:2.4.1.-]	K06119	-2.10433	7.13903	27.5267	9.12233e-06	7.85258e-05	3604.4	-1.99545	0.380723	1.0743e-08	1.07414e-07
Leryth_011169	sp|B8BKP4|SWT14_ORYSI Bidirectional sugar transporter SWEET14 OS=Oryza sativa subsp. indica OX=39946 GN=SWEET14 PE=2 SV=1	XP_028116253.1 bidirectional sugar transporter NEC1-like [Camellia sinensis]	SLC50A, SWEET; solute carrier family 50 (sugar transporter)	K15382	4.75234	1.01358	82.2947	1.82792e-10	1.28352e-08	49.0692	4.69633	0.504553	1.11741e-22	1.0244e-20
Leryth_011176	sp|Q6DDU8|FIGL1_XENLA Fidgetin-like protein 1 OS=Xenopus laevis OX=8355 GN=fignl1 PE=2 SV=1	GAU39557.1 hypothetical protein TSUD_38100 [Trifolium subterraneum]			-1.18487	3.4863	11.5	0.00183338	0.00654069	284.214	-1.03964	0.349121	0.000315613	0.00117055
Leryth_011193	sp|A2XE31|ORR21_ORYSI Two-component response regulator ORR21 OS=Oryza sativa subsp. indica OX=39946 GN=RR21 PE=3 SV=1	XP_004134232.1 two-component response regulator ARR2 [Cucumis sativus]			1.15861	2.97804	33.8777	1.63116e-06	1.86075e-05	198.672	1.10152	0.198303	4.9925e-09	5.30334e-08
Leryth_011194	*	XP_022854661.1 uncharacterized protein LOC111375974 [Olea europaea var. sylvestris]			-1.22576	4.5588	53.7635	2.08217e-08	5.51274e-07	600.958	-1.202	0.169246	1.75403e-13	4.2129e-12
Leryth_011199	*	PHT60293.1 hypothetical protein CQW23_02656 [Capsicum baccatum]			-1.89447	1.52752	16.3445	0.000301174	0.00143552	72.1355	-1.70928	0.468675	7.21323e-06	3.92566e-05
Leryth_011206	sp|Q94KD8|BXL2_ARATH Probable beta-D-xylosidase 2 OS=Arabidopsis thaliana OX=3702 GN=BXL2 PE=2 SV=1	XP_022855823.1 probable beta-D-xylosidase 2 isoform X1 [Olea europaea var. sylvestris]			1.17522	4.24064	35.0389	1.25405e-06	1.499e-05	480.551	1.11404	0.202628	6.83349e-09	7.0518e-08
Leryth_011213	sp|Q8GXW1|RGL2_ARATH DELLA protein RGL2 OS=Arabidopsis thaliana OX=3702 GN=RGL2 PE=1 SV=2	XP_015072304.1 DELLA protein RGL1-like [Solanum pennellii]			-1.48005	-2.75908	7.23264	0.011135	0.0299553	1.88087	-1.14453	0.649935	0.00878142	0.0219354
Leryth_011215	sp|Q8GXW1|RGL2_ARATH DELLA protein RGL2 OS=Arabidopsis thaliana OX=3702 GN=RGL2 PE=1 SV=2	XP_016470157.1 PREDICTED: DELLA protein RGL1-like [Nicotiana tabacum]			-2.9252	-3.03358	12.5094	0.00122446	0.00465873	1.29104	-2.41346	1.70601	0.0040457	0.0111938
Leryth_011221	sp|Q9SR05|ANX1_ARATH Receptor-like protein kinase ANXUR1 OS=Arabidopsis thaliana OX=3702 GN=ANX1 PE=1 SV=1	XP_027150508.1 receptor-like protein kinase ANXUR1 [Coffea eugenioides]			-1.85044	-1.80598	6.26794	0.0174131	0.0433763	5.5367	-1.1783	0.954693	0.00918049	0.0228141
Leryth_011222	sp|O22898|LACS1_ARATH Long chain acyl-CoA synthetase 1 OS=Arabidopsis thaliana OX=3702 GN=LACS1 PE=2 SV=1	XP_022890504.1 long chain acyl-CoA synthetase 1-like [Olea europaea var. sylvestris]	ACSL, fadD; long-chain acyl-CoA synthetase [EC:6.2.1.3]	K01897	2.6644	0.847955	6.50308	0.0156402	0.0397313	44.5904	1.68908	1.22294	0.00107523	0.00348392
Leryth_011260	*	CAA2984264.1 Hypothetical predicted protein [Olea europaea subsp. europaea]			-1.66389	-1.29699	12.7988	0.00109517	0.00424406	8.06747	-1.453	0.497111	0.000250984	0.000952709
Leryth_011274	sp|Q9C5U3|PRS8A_ARATH 26S proteasome regulatory subunit 8 homolog A OS=Arabidopsis thaliana OX=3702 GN=RPT6A PE=1 SV=1	PHT94077.1 26S protease regulatory subunit 8 [Capsicum annuum]	PSMC5, RPT6; 26S proteasome regulatory subunit T6	K03066	2.16316	-1.62572	17.0645	0.000231354	0.00114981	6.29944	1.96762	0.554466	1.45101e-05	7.4061e-05
Leryth_011275	sp|Q9C5U3|PRS8A_ARATH 26S proteasome regulatory subunit 8 homolog A OS=Arabidopsis thaliana OX=3702 GN=RPT6A PE=1 SV=1	XP_010420829.1 PREDICTED: 26S protease regulatory subunit 8 homolog B-like [Camelina sativa]	PSMC5, RPT6; 26S proteasome regulatory subunit T6	K03066	1.74734	-1.47621	12.4711	0.00124277	0.00471473	7.0572	1.51992	0.512023	0.000229672	0.000880927
Leryth_011282	sp|Q6NKX1|PROD2_ARATH Proline dehydrogenase 2, mitochondrial OS=Arabidopsis thaliana OX=3702 GN=POX2 PE=2 SV=1	NP_001312293.1 proline dehydrogenase 2, mitochondrial-like [Nicotiana tabacum]	PRODH, fadM, putB; proline dehydrogenase [EC:1.5.5.2]	K00318	4.24476	4.05104	33.4386	1.88539e-06	2.09988e-05	419.853	4.16244	0.732161	6.54742e-13	1.4446e-11
Leryth_011290	sp|A0A1X9PY88|ERN1_LOTJA Ethylene-responsive transcription factor ERN1 OS=Lotus japonicus OX=34305 GN=ERN1 PE=2 SV=1	XP_028096612.1 ethylene-responsive transcription factor ERN1-like [Camellia sinensis]	EREBP; EREBP-like factor	K09286	-2.51259	1.71948	48.7021	5.62535e-08	1.22939e-06	82.2549	-2.43639	0.346213	6.16824e-14	1.61566e-12
Leryth_011300	sp|Q8L7A0|TAUE3_ARATH Sulfite exporter TauE/SafE family protein 3 OS=Arabidopsis thaliana OX=3702 GN=At2g25737 PE=2 SV=1	XP_011081835.1 sulfite exporter TauE/SafE family protein 3 [Sesamum indicum]			1.39189	0.697628	11.355	0.00192995	0.00683221	39.2952	1.16814	0.425372	0.000750141	0.002524
Leryth_011323	*	XP_011089296.1 uncharacterized protein LOC105170296 [Sesamum indicum]			-1.20683	-1.99686	8.45477	0.00646094	0.0189783	4.46794	-1.01136	0.417003	0.0024875	0.00730153
Leryth_011332	sp|Q94KB4|MLO9_ARATH MLO-like protein 9 OS=Arabidopsis thaliana OX=3702 GN=MLO9 PE=2 SV=2	XP_022895460.1 MLO-like protein 9 [Olea europaea var. sylvestris]	MLO; mlo protein	K08472	-2.82207	1.07093	92.2748	4.34264e-11	4.50394e-09	51.7141	-2.79388	0.289149	1.37483e-23	1.43181e-21
Leryth_011352	sp|Q9LTW4|NANA_ARATH Aspartic proteinase NANA, chloroplast OS=Arabidopsis thaliana OX=3702 GN=NANA PE=1 SV=1	XP_011095837.1 aspartyl protease family protein 2 [Sesamum indicum]			-2.09209	6.1009	39.7572	4.08567e-07	5.9701e-06	1753.94	-2.00039	0.3193	1.28195e-11	2.25214e-10
Leryth_011355	*	XP_016491213.1 PREDICTED: uncharacterized protein LOC107810893 [Nicotiana tabacum]			1.35238	1.62648	18.7924	0.000128603	0.000702138	76.5959	1.22269	0.316562	1.04625e-05	5.51643e-05
Leryth_011358	sp|Q9LJB7|BBX32_ARATH B-box zinc finger protein 32 OS=Arabidopsis thaliana OX=3702 GN=BBX32 PE=1 SV=1	PIN23872.1 hypothetical protein CDL12_03383 [Handroanthus impetiginosus]			-1.32786	0.983358	26.5854	1.16119e-05	9.59705e-05	48.9903	-1.27147	0.262192	1.43649e-07	1.142e-06
Leryth_011363	*	PIN23889.1 hypothetical protein CDL12_03400 [Handroanthus impetiginosus]			1.32825	3.51056	66.0125	2.21201e-09	9.26022e-08	288.483	1.29607	0.165762	9.53405e-16	3.24058e-14
Leryth_011392	*	XP_023901256.1 uncharacterized protein LOC112013100 [Quercus suber]			-1.28604	2.24928	26.3222	1.25227e-05	0.000102182	119.78	-1.22539	0.25259	1.24881e-07	1.00631e-06
Leryth_011394	sp|Q9S7M2|TI10B_ARATH Protein TIFY 10B OS=Arabidopsis thaliana OX=3702 GN=TIFY10B PE=1 SV=1	GFP91680.1 protein tify 10a [Phtheirospermum japonicum]			3.78308	3.2626	70.6562	1.10822e-09	5.39217e-08	241.373	3.6837	0.450414	3.90593e-18	1.87629e-16
Leryth_011398	sp|A0A072TLV8|NGR_MEDTR Protein NEGATIVE GRAVITROPIC RESPONSE OF ROOTS OS=Medicago truncatula OX=3880 GN=NGR PE=2 SV=1	PIN09552.1 hypothetical protein CDL12_17853 [Handroanthus impetiginosus]			2.45348	0.840689	60.7856	5.48678e-09	1.88037e-07	43.4658	2.37927	0.308824	3.21301e-16	1.1651e-14
Leryth_011399	sp|Q6AWT8|GG3_ARATH Guanine nucleotide-binding protein subunit gamma 3 OS=Arabidopsis thaliana OX=3702 GN=GG3 PE=2 SV=1	XP_024633277.1 guanine nucleotide-binding protein subunit gamma 3 [Medicago truncatula]			1.77328	0.5912	45.6439	1.05631e-07	2.02512e-06	36.2476	1.70439	0.253086	1.38006e-12	2.88372e-11
Leryth_011417	sp|Q41228|PSAEA_NICSY Photosystem I reaction center subunit IV A, chloroplastic OS=Nicotiana sylvestris OX=4096 GN=PSAEA PE=1 SV=1	PHT51459.1 Photosystem I reaction center subunit IV B, chloroplastic [Capsicum baccatum]	psaE; photosystem I subunit IV	K02693	-1.74386	2.16741	15.9293	0.000348813	0.00161922	113.012	-1.57889	0.431516	1.87361e-05	9.32544e-05
Leryth_011431	sp|Q9SFC7|FB135_ARATH F-box protein At3g07870 OS=Arabidopsis thaliana OX=3702 GN=At3g07870 PE=2 SV=1	KAA8524836.1 hypothetical protein F0562_011259 [Nyssa sinensis]			-1.27899	3.30614	16.1126	0.000326917	0.00153724	250.493	-1.17589	0.316822	2.74061e-05	0.000131529
Leryth_011432	sp|F4JTP5|STY46_ARATH Serine/threonine-protein kinase STY46 OS=Arabidopsis thaliana OX=3702 GN=STY46 PE=1 SV=1	PPR98683.1 hypothetical protein GOBAR_AA21989 [Gossypium barbadense]			-3.23321	1.01123	108.33	5.82028e-12	9.36117e-10	49.6863	-3.22007	0.309886	9.7907e-27	1.51733e-24
Leryth_011433	*	ACP56698.1 extensin [Lithospermum erythrorhizon]			-2.6719	-0.627705	34.6036	1.35853e-06	1.60304e-05	14.766	-2.56414	0.476897	1.53126e-09	1.79828e-08
Leryth_011434	sp|Q9LU33|GLTP3_ARATH Glycolipid transfer protein 3 OS=Arabidopsis thaliana OX=3702 GN=GLTP3 PE=2 SV=1	XP_027149590.1 glycolipid transfer protein 3-like isoform X1 [Coffea eugenioides]			-2.28933	3.44861	66.7528	2.0978e-09	8.90322e-08	277.728	-2.24116	0.270153	5.15217e-18	2.41262e-16
Leryth_011437	sp|Q9SLZ0|PCKA_MAIZE Phosphoenolpyruvate carboxykinase (ATP) OS=Zea mays OX=4577 PE=2 SV=1	BAL45419.1 phosphoenolpyruvate carboxykinase, partial [Mitella japonica]	E4.1.1.49, pckA; phosphoenolpyruvate carboxykinase (ATP) [EC:4.1.1.49]	K01610	2.30058	-0.511281	44.4981	1.35253e-07	2.45988e-06	15.7914	2.21283	0.326683	8.28313e-13	1.79567e-11
Leryth_011451	sp|Q6RVV4|TIC32_PEA Short-chain dehydrogenase TIC 32, chloroplastic OS=Pisum sativum OX=3888 GN=TIC32 PE=1 SV=1	XP_022887090.1 short-chain dehydrogenase TIC 32, chloroplastic-like [Olea europaea var. sylvestris]			1.34784	-1.73619	5.99642	0.0198098	0.0481891	5.81272	1.00172	0.560038	0.0088653	0.0221195
Leryth_011453	*	XP_011074561.1 uncharacterized protein LOC105159255 [Sesamum indicum]			-1.52255	2.77667	29.6115	5.0655e-06	4.77278e-05	173.558	-1.45737	0.278661	1.29804e-08	1.27773e-07
Leryth_011456	sp|Q7X7H4|KN7F_ORYSJ Kinesin-like protein KIN-7F OS=Oryza sativa subsp. japonica OX=39947 GN=KIN7F PE=1 SV=2	CDP07439.1 unnamed protein product [Coffea canephora]	CENPE; centromeric protein E	K11498	-2.25803	-0.0772602	7.11903	0.0117271	0.0312708	23.3684	-1.73409	1.04993	0.00426847	0.011723
Leryth_011463	sp|P33083|AX6B_SOYBN Auxin-induced protein 6B OS=Glycine max OX=3847 PE=2 SV=1	XP_006342029.1 PREDICTED: auxin-responsive protein SAUR71 [Solanum tuberosum]	SAUR; SAUR family protein	K14488	-1.31469	-0.706326	11.8448	0.00158735	0.00581257	13.766	-1.15079	0.396869	0.000468442	0.00166571
Leryth_011467	sp|Q93ZV7|LA1_ARATH La protein 1 OS=Arabidopsis thaliana OX=3702 GN=LA1 PE=1 SV=1	RWR73427.1 la protein 1 [Cinnamomum micranthum f. kanehirae]			1.63669	-2.5516	11.3314	0.00194608	0.00688224	2.46825	1.38043	0.570304	0.00150204	0.00468069
Leryth_011470	sp|Q6DYE5|U496K_ARATH UPF0496 protein At1g20180 OS=Arabidopsis thaliana OX=3702 GN=At1g20180 PE=2 SV=2	KAA8528776.1 hypothetical protein F0562_036131 [Nyssa sinensis]			-2.16604	-1.43916	18.7481	0.000130518	0.000710766	7.72484	-2.02695	0.499934	2.5784e-06	1.55253e-05
Leryth_011481	sp|Q6VAA5|U89B2_STERE UDP-glycosyltransferase 89B2 OS=Stevia rebaudiana OX=55670 GN=UGT89B2 PE=2 SV=1	BBC62104.1 glucosyltransferase 3 [Nemophila menziesii]			-1.44213	4.66685	24.92	1.92763e-05	0.00014518	647.617	-1.36069	0.28681	1.96151e-07	1.51678e-06
Leryth_011487	sp|Q9SBV6|CYCLD_ANTLN Transcription factor CYCLOIDEA (Fragment) OS=Antirrhinum linkianum OX=102601 GN=CYC PE=3 SV=1	AAO45743.1 TCP protein, partial [Lithospermum multiflorum]			2.47401	-1.73128	7.36845	0.0104857	0.0284865	6.02432	1.41318	1.37797	0.00724705	0.0185878
Leryth_011503	sp|Q9FLJ2|NC100_ARATH NAC domain-containing protein 100 OS=Arabidopsis thaliana OX=3702 GN=NAC100 PE=2 SV=1	XP_019257969.1 PREDICTED: NAC domain-containing protein 100-like [Nicotiana attenuata]			-2.71127	0.963812	26.107	1.35795e-05	0.000109349	48.7091	-2.56573	0.514715	3.03564e-08	2.77028e-07
Leryth_011513	sp|Q9LV33|BGL44_ARATH Beta-glucosidase 44 OS=Arabidopsis thaliana OX=3702 GN=BGLU44 PE=2 SV=1	XP_019167447.1 PREDICTED: beta-glucosidase 44-like [Ipomoea nil]	bglB; beta-glucosidase [EC:3.2.1.21]	K05350	1.42494	5.19398	44.6803	1.36233e-07	2.47101e-06	931.793	1.3624	0.21594	3.44755e-11	5.53735e-10
Leryth_011514	sp|Q9SUC9|UGPI7_ARATH Uncharacterized GPI-anchored protein At4g28100 OS=Arabidopsis thaliana OX=3702 GN=At4g28100 PE=2 SV=1	XP_009793934.1 PREDICTED: uncharacterized GPI-anchored protein At4g28100 [Nicotiana sylvestris]			1.1844	3.18564	34.5156	1.38882e-06	1.62972e-05	230.036	1.12159	0.205731	8.13798e-09	8.28953e-08
Leryth_011516	sp|Q9C6B8|PINI_ARATH Auxin efflux carrier component 1 OS=Arabidopsis thaliana OX=3702 GN=PIN1 PE=1 SV=1	CDO98348.1 unnamed protein product [Coffea canephora]	PIN; auxin efflux carrier family protein	K13947	1.11207	3.6457	78.3312	3.11274e-10	1.98324e-08	317.07	1.08072	0.126765	2.80828e-18	1.37956e-16
Leryth_011522	sp|Q1PFD8|LTPG9_ARATH Non-specific lipid transfer protein GPI-anchored 9 OS=Arabidopsis thaliana OX=3702 GN=LTPG9 PE=2 SV=1	XP_022849803.1 lipid transfer-like protein VAS [Olea europaea var. sylvestris]			-1.79623	0.299644	8.68366	0.00587109	0.0174897	30.1144	-1.37142	0.661878	0.00107196	0.00347523
Leryth_011524	sp|Q9LQU5|NUD18_ARATH Nudix hydrolase 18, mitochondrial OS=Arabidopsis thaliana OX=3702 GN=NUDT18 PE=2 SV=1	GER45571.1 nudix hydrolase homolog 17 [Striga asiatica]	E3.6.1.52; diphosphoinositol-polyphosphate diphosphatase [EC:3.6.1.52]	K07766	-1.94443	3.78251	22.0207	4.62943e-05	0.000300016	351.558	-1.80857	0.396645	2.69218e-07	2.02418e-06
Leryth_011527	sp|F1B281|EBIII_PETHY MYB-like transcription factor 4 OS=Petunia hybrida OX=4102 GN=MYB4 PE=2 SV=1	AIS39994.1 MYB3 [Lithospermum erythrorhizon]	MYBP; transcription factor MYB, plant	K09422	2.36105	2.58944	43.0128	1.95988e-07	3.30496e-06	151.213	2.25735	0.356993	8.22695e-12	1.50208e-10
Leryth_011529	sp|Q54BH5|Y3730_DICDI PI-PLC X-box domain-containing protein DDB_G0293730 OS=Dictyostelium discoideum OX=44689 GN=DDB_G0293730 PE=4 SV=2	XP_021900328.1 PI-PLC X-box domain-containing protein DDB_G0293730-like [Carica papaya]			-1.9949	4.1547	63.4341	3.68352e-09	1.38448e-07	453.707	-1.95512	0.244344	7.33295e-17	2.96461e-15
Leryth_011530	*	XP_004231007.1 uncharacterized protein LOC101256630 isoform X1 [Solanum lycopersicum]			2.77949	-1.81839	9.01437	0.0050807	0.0154965	5.11189	1.65676	1.38238	0.00306398	0.0087596
Leryth_011536	sp|Q9FJF9|SAU21_ARATH Auxin-responsive protein SAUR21 OS=Arabidopsis thaliana OX=3702 GN=SAUR21 PE=2 SV=1	XP_022872090.1 auxin-induced protein 15A-like [Olea europaea var. sylvestris]	SAUR; SAUR family protein	K14488	-2.22547	-0.89887	16.7445	0.000258577	0.00126415	11.808	-2.0146	0.566588	2.13841e-05	0.000105267
Leryth_011566	sp|Q9SMN0|CXE12_ARATH Probable carboxylesterase 12 OS=Arabidopsis thaliana OX=3702 GN=CXE12 PE=1 SV=1	XP_009805070.1 PREDICTED: probable carboxylesterase 12 [Nicotiana sylvestris]			-1.2166	2.93474	34.0144	1.5757e-06	1.81278e-05	193.96	-1.17732	0.212122	4.10155e-09	4.43176e-08
Leryth_011580	sp|Q9SXA1|P4KA1_ARATH Phosphatidylinositol 4-kinase alpha 1 OS=Arabidopsis thaliana OX=3702 GN=PI4KA1 PE=1 SV=2	CDO97074.1 unnamed protein product [Coffea canephora]	PI4KA; phosphatidylinositol 4-kinase A [EC:2.7.1.67]	K00888	1.46259	9.10472	90.8134	5.28146e-11	5.16684e-09	14029.1	1.42538	0.153107	1.85041e-21	1.41698e-19
[truncated: 1,832 more rows]

## Sheet: S2
Supplementary Table S2: Differeintially expressed genes (DEG) in salicylic acid (SA)
					edgeR					DESeq2
[truncated: 1,030 more rows]

## Sheet: S3
Supplementary Table S3: Gene ontology (GO) enrichment of overexpressed genes in methyl jasmonate (MeJA)
[truncated: 2,409 more rows]

[truncated: 10 more sheets: S4, S5, S6, S7, S8, S9, S10, S11, S12, S13]
